# Supplementary material for: Estimation of poverty bounds for Pakistan using synthetic panel data
Source: PLoS One. 2023 Mar 23;18(3):e0276673. doi: 10.1371/journal.pone.0276673 (PMC10035873; doi:10.1371/journal.pone.0276673)
Supplement: S1 Dataset — (XLSX) [file pone.0276673.s001.xlsx]

## Sheet: Sheet1
hhcode11	Region11	Province11	hhsiz11	hdag11	hhgndr11	mplostat11	hdr11	hdagg11	hh11	hhdtoi11	noofp11	ualif11	totalxp11	hhcode	Province	Region	HHsize_sum	Ageof_HHead_sum	Genderof_Head_sum	Employment_StatusHHead_sum	Residence_StatusHHead_sum	Aggri_Land_sum	Water_Facility_sum	Toilet_Facility_sum	NoofPerson_Studying_sum	Qualificationof_HHead_sum	Total_Expenditure_sum
10011100101	1	1	9	55	1	3	1	0	0	0	2	0	33061.6	1102010101	1	2	8	45	1	3	1	0	0	1	3	10	25228.9
10011100102	1	1	7	70	1	3	1	0	0	0	2	0	23449	1102010102	1	2	3	29	1	0	1	0	0	1	0	7	16747.5
10011100103	1	1	6	40	1	3	2	0	0	0	4	0	20479.1	1102010103	1	2	9	67	1	0	1	1	1	1	3	0	26900.1
10011100104	1	1	8	0	0	0	0	0	0	0	2	0	18999	1102010104	1	2	5	0	0	0	1	0	0	1	3	0	36153.9
10011100105	1	1	6	33	1	3	1	0	0	0	3	0	15031.7	1102010105	1	2	8	54	1	0	1	0	0	1	2	16	47539.5
10011100106	1	1	5	36	1	3	3	0	0	0	3	0	12372.2	1102010106	1	2	3	21	1	0	2	1	0	1	0	10	31655.4
10011100107	1	1	6	56	1	0	3	0	0	0	0	0	24363	1102010107	1	2	10	0	0	0	1	0	0	1	2	0	40342.4
10011100108	1	1	2	47	1	0	2	0	0	1	0	0	8336.37	1102010108	1	2	2	0	0	0	1	1	0	1	1	0	24219.3
10011100110	1	1	4	55	1	0	2	0	0	0	0	0	12245	1102010109	1	2	6	62	1	3	1	1	1	1	4	10	280295
10011100111	1	1	10	47	1	3	2	0	0	0	2	0	25500.7	1102010110	1	2	7	57	1	0	1	0	1	1	4	2	97670.5
10011100112	1	1	8	38	1	0	2	0	0	0	3	0	31152.4	1102010111	1	2	8	45	1	0	2	0	0	1	4	0	59995.3
10011200101	1	1	5	0	0	0	0	0	0	0	1	0	24983.6	1102010112	1	2	8	50	1	4	1	0	0	1	2	7	23666.8
10011200102	1	1	6	30	1	2	2	1	0	0	2	0	24810.4	1102010113	1	2	6	41	1	0	1	1	0	1	3	8	24402.9
10011200103	1	1	9	57	1	3	1	0	0	0	2	5	31287.8	1102010114	1	2	12	42	1	0	1	1	0	1	3	9	69860.6
10011200104	1	1	2	45	1	3	2	0	0	0	0	0	23201	1102010115	1	2	10	55	1	0	1	0	0	1	1	14	34162.1
10011200105	1	1	19	52	1	0	2	0	0	0	9	0	54503.8	1102010116	1	2	7	58	1	2	1	0	0	1	3	7	26325.8
10011200106	1	1	7	54	1	0	1	0	0	0	1	0	32394.7	1102010501	1	2	7	45	1	0	2	0	1	1	2	0	17570.8
10011200107	1	1	4	53	1	0	1	0	0	0	0	0	20557.7	1102010502	1	2	4	0	0	0	1	0	0	1	0	0	23372
10011200108	1	1	4	48	1	3	2	0	0	0	2	10	21762.9	1102010503	1	2	18	46	1	0	1	0	0	1	4	19	102484
10011200109	1	1	5	53	1	0	2	0	0	0	1	0	31519.6	1102010504	1	2	7	39	1	0	1	0	1	1	3	12	24533
10011200110	1	1	8	56	1	0	1	0	0	0	2	0	40250.5	1102010505	1	2	9	60	1	0	1	0	1	1	4	9	60740.7
10011200111	1	1	11	54	1	3	1	0	0	0	2	0	47231.7	1102010506	1	2	7	38	1	2	1	0	0	1	4	12	52406.2
10011200112	1	1	6	70	1	3	1	1	0	0	1	0	33820.8	1102010507	1	2	9	25	1	0	1	0	0	1	3	4	41802.2
10011300101	1	1	4	28	1	0	3	0	0	0	1	0	11613.1	1102010508	1	2	6	0	0	0	1	0	0	1	2	0	53522.2
10011300102	1	1	1	53	1	0	1	0	0	0	0	0	10992.1	1102010509	1	2	13	57	1	0	1	0	1	1	2	12	100508
10011300103	1	1	2	18	1	0	1	0	0	0	0	0	10327.9	1102010510	1	2	4	37	1	0	1	0	0	1	0	0	26964.5
10011300104	1	1	4	22	1	0	2	0	0	0	0	0	11445.7	1102010511	1	2	13	39	1	0	1	0	1	1	2	5	64577.4
10011300105	1	1	6	40	1	0	1	0	0	0	4	0	13665.6	1102010512	1	2	9	44	1	0	1	0	1	1	4	8	43627.3
10011300106	1	1	4	56	1	2	1	0	0	0	2	0	12991	1102010513	1	2	10	60	1	0	1	0	0	1	4	7	54391.7
10011300107	1	1	4	30	1	3	1	0	0	0	0	0	11264.1	1102010514	1	2	4	29	1	0	2	0	0	1	0	0	15341.4
10011300108	1	1	8	55	1	3	1	0	0	0	2	0	24454.9	1102010516	1	2	8	48	1	0	1	0	0	0	3	10	26222.6
10011300109	1	1	5	45	1	0	1	0	0	0	2	5	12925.9	1102010901	1	2	10	40	1	0	2	0	1	1	3	4	21223.5
10011300110	1	1	1	52	1	4	3	1	0	0	0	8	7620.92	1102010902	1	2	5	0	0	0	1	0	0	1	2	0	46968.5
10011300111	1	1	5	35	1	0	1	0	0	0	1	0	11053.7	1102010904	1	2	3	41	1	0	1	0	0	1	0	0	28075.6
10011300112	1	1	6	25	1	0	1	0	0	0	1	0	12467	1102010905	1	2	16	79	1	0	1	0	0	1	10	0	57429.8
10011400101	1	1	8	0	0	0	0	0	1	0	5	0	22485.9	1102010906	1	2	10	50	1	3	1	0	1	1	2	2	66678.1
10011400102	1	1	6	35	1	3	1	0	0	0	0	0	7216.03	1102010907	1	2	6	57	1	3	1	0	1	1	2	0	21863
10011400103	1	1	3	25	1	0	1	0	1	0	0	0	23340.8	1102010908	1	2	7	0	0	0	1	0	1	1	4	0	48148.2
10011400104	1	1	7	40	1	0	1	0	0	1	2	0	14820.2	1102010909	1	2	9	40	1	3	1	0	0	1	3	10	35052.3
10011400105	1	1	12	55	1	3	1	1	1	0	0	0	28893.9	1102010910	1	2	6	30	1	0	1	0	0	1	3	0	25074.3
10011400106	1	1	8	60	1	2	1	0	1	0	0	0	20053.4	1102010911	1	2	26	45	1	3	1	0	0	1	9	2	106173
10011400107	1	1	3	59	1	3	1	0	0	1	1	0	7560	1102010912	1	2	7	24	1	0	1	0	0	1	2	0	14315.2
10011400108	1	1	12	58	1	0	2	1	1	0	5	0	27264.4	1102010913	1	2	9	42	1	0	1	0	0	1	2	0	78333.8
10011400109	1	1	12	42	1	0	3	0	0	0	4	0	27653.7	1102010914	1	2	8	46	1	0	2	0	0	1	5	3	39297.8
10011400110	1	1	7	65	1	3	1	0	1	0	2	0	19149.9	1102010916	1	2	5	21	1	0	2	0	0	1	2	7	29591.1
10011400112	1	1	4	0	0	0	0	1	0	0	2	0	19397.3	1102011301	1	2	7	38	1	3	1	0	1	1	1	0	23112.8
10012100102	1	1	3	30	1	0	1	1	0	0	0	0	32770.5	1102011303	1	2	4	32	1	0	1	0	1	1	1	0	21479.2
10012100103	1	1	5	46	1	0	1	0	1	0	3	0	61506.2	1102011304	1	2	5	51	1	3	1	0	1	1	2	0	36481.4
10012100104	1	1	8	70	1	0	1	0	0	0	3	0	57661.5	1102011305	1	2	10	45	1	3	2	1	1	1	3	1	35346.3
10012100105	1	1	8	62	1	3	1	0	0	0	0	0	58805	1102011306	1	2	6	40	1	0	1	0	1	1	2	0	34768.3
10012100106	1	1	10	47	1	0	1	0	0	0	5	0	47707.7	1102011307	1	2	10	46	1	0	1	0	0	1	1	2	23479.6
10012100107	1	1	1	28	1	0	3	0	0	0	0	5	5960.3	1102011308	1	2	7	40	1	0	1	0	1	1	2	6	13805.2
10012100108	1	1	6	56	1	0	1	0	0	0	1	0	42505.1	1102011309	1	2	8	44	1	0	1	0	1	1	4	0	29288.2
10012100110	1	1	7	90	1	0	3	0	0	0	1	0	38492.8	1102011310	1	2	5	53	1	0	1	0	1	1	1	0	31337.6
10012100111	1	1	10	33	1	0	1	0	0	0	4	0	52583.4	1102011311	1	2	8	29	1	0	1	0	1	1	2	9	27297.5
10012100112	1	1	6	43	1	3	1	0	0	0	4	0	45456.7	1102011312	1	2	6	38	1	0	1	0	0	1	2	4	17978.8
10012200101	1	1	5	55	1	0	1	0	0	0	3	0	36260.9	1102011313	1	2	9	42	1	3	1	0	1	1	2	16	39222.1
10012200102	1	1	9	59	1	0	1	0	0	0	0	0	64492.6	1102011314	1	2	6	0	0	0	1	0	0	1	3	0	14130.5
10012200103	1	1	5	50	1	0	1	0	0	0	2	16	36375.5	1102011315	1	2	6	0	0	0	1	0	1	1	2	0	23254.2
10012200104	1	1	6	48	1	0	1	0	0	0	4	0	58128.4	1102011316	1	2	7	35	1	0	2	0	0	1	4	2	15244.3
10012200105	1	1	6	55	1	0	1	0	0	0	2	0	34827	1102011701	1	2	20	37	1	0	1	0	0	1	10	0	107982
10012200106	1	1	10	55	1	0	1	1	0	0	3	10	55167.3	1102011702	1	2	6	33	1	3	1	0	0	1	1	0	26870.9
10012200107	1	1	10	57	1	0	3	0	0	0	3	0	48452.6	1102011703	1	2	17	70	1	0	2	0	0	1	4	5	25399.5
10012200108	1	1	7	65	1	0	2	0	0	1	5	0	43724	1102011704	1	2	8	53	1	0	1	0	0	1	4	6	27703.5
10012200109	1	1	7	60	1	0	2	0	0	1	5	0	37462.7	1102011705	1	2	7	55	1	0	1	0	0	1	1	2	28004.3
10012200110	1	1	11	47	1	0	2	0	0	0	9	0	43433.7	1102011706	1	2	6	56	1	0	1	0	0	1	1	0	21850.6
10012200111	1	1	9	38	1	0	2	0	0	0	2	0	44828	1102011707	1	2	6	0	0	0	1	0	0	1	2	0	41551.2
10012200112	1	1	11	36	1	0	2	1	0	0	7	0	53739.4	1102011708	1	2	6	0	0	0	2	0	0	1	2	0	18694.4
10012300101	1	1	5	40	1	3	2	0	0	0	3	0	29140.5	1102011709	1	2	10	37	1	0	2	0	0	1	4	4	20401.1
10012300102	1	1	7	56	1	3	3	1	0	0	3	0	60016.7	1102011710	1	2	6	45	1	0	2	0	0	1	1	0	17867.9
10012300103	1	1	6	50	1	3	1	0	0	0	2	0	24937	1102011711	1	2	7	42	1	0	1	0	0	1	4	0	21413.2
10012300104	1	1	1	0	0	0	0	1	0	0	0	0	21554.3	1102011712	1	2	12	40	1	0	1	0	0	1	4	8	44919.4
10012300105	1	1	6	60	1	3	1	0	0	0	4	0	27913.4	1102011713	1	2	12	0	0	0	2	0	0	1	2	0	43025
10012300106	1	1	6	35	1	0	1	1	0	0	3	0	19250.6	1102011715	1	2	7	39	1	0	2	0	0	1	4	10	51080.6
10012300107	1	1	6	58	1	0	2	0	0	0	2	0	52673.8	1102011716	1	2	10	26	1	0	2	0	0	1	3	1	15551.5
10012300109	1	1	4	28	1	3	2	0	0	0	2	0	39695.4	1102012101	1	2	14	42	1	0	1	0	1	1	6	0	43788.8
10012300110	1	1	4	35	1	3	1	0	0	0	1	12	24325.3	1102012102	1	2	1	60	1	0	1	0	1	1	0	5	14259.2
10012300111	1	1	6	29	1	0	2	0	0	0	2	0	19943.3	1102012103	1	2	3	68	1	0	1	0	1	1	0	5	31866.6
10012300112	1	1	7	40	1	0	1	0	0	0	3	0	36737.7	1102012104	1	2	8	35	1	0	1	0	0	1	5	10	46032.9
10012400101	1	1	6	57	1	3	1	0	1	0	1	0	54046.3	1102012105	1	2	9	45	1	0	1	0	1	1	4	14	24765.3
10012400102	1	1	3	40	1	0	2	0	0	0	1	0	23556.6	1102012106	1	2	9	38	1	0	1	0	1	1	3	14	56362.5
10012400103	1	1	4	0	0	0	0	0	0	0	3	0	83238	1102012108	1	2	10	75	1	0	1	0	1	1	1	6	72344.2
10012400104	1	1	5	64	1	3	1	0	0	0	2	0	60000.2	1102012109	1	2	6	32	1	0	2	0	1	1	1	0	24633.4
10012400105	1	1	10	51	1	0	1	0	0	0	7	0	70618.9	1102012110	1	2	6	0	0	0	1	0	1	1	4	0	33877.8
10012400107	1	1	7	65	1	3	3	0	0	0	1	10	55047.4	1102012111	1	2	6	56	1	3	2	0	1	1	1	10	19848.8
10012400109	1	1	4	38	1	0	1	0	0	0	1	0	55553.2	1102012112	1	2	10	26	1	4	1	0	1	1	0	0	57748.5
10012400110	1	1	5	40	1	3	1	0	1	0	2	0	95827.8	1102012113	1	2	11	47	1	3	2	0	1	1	1	10	49288
10012400111	1	1	7	42	1	0	1	0	0	0	4	0	87996.6	1102012114	1	2	3	51	1	0	1	0	1	1	1	0	27788
10012400112	1	1	6	46	1	0	1	0	0	0	3	0	92088	1102012115	1	2	5	33	1	0	1	0	1	1	1	7	16568.2
10013100101	1	1	8	54	1	0	3	0	0	0	0	0	78671.4	1102012116	1	2	10	72	1	0	1	0	0	1	2	0	64812.3
10013100102	1	1	3	0	0	0	0	0	0	0	1	0	57278.7	1102012501	1	2	7	43	1	0	1	0	0	1	4	6	51069.5
10013100103	1	1	5	34	1	0	1	0	0	0	1	0	16040.2	1102012502	1	2	20	63	1	0	1	0	1	1	3	0	93530
10013100104	1	1	1	40	1	0	3	0	0	0	0	0	6546.83	1102012503	1	2	14	62	1	0	1	0	1	1	2	3	51346.5
10013100105	1	1	9	57	1	0	1	1	0	0	2	0	274882	1102012504	1	2	13	57	1	0	1	0	1	1	2	5	50038.8
10013100106	1	1	4	18	1	3	1	1	0	1	1	0	14402.7	1102012505	1	2	2	47	1	0	1	0	1	1	0	10	20250.9
10013100107	1	1	6	63	1	0	1	0	0	0	0	16	193614	1102012506	1	2	10	49	1	0	1	0	1	1	6	12	60623.9
10013100108	1	1	3	29	1	0	1	0	0	0	1	0	15505.9	1102012507	1	2	8	45	1	0	1	0	1	1	2	0	21624
10013100109	1	1	8	41	1	0	1	1	0	0	3	0	17933.2	1102012508	1	2	6	53	1	4	1	0	1	1	4	8	31187.3
10013100110	1	1	6	62	1	0	1	1	0	0	1	0	60133.7	1102012509	1	2	11	60	1	3	1	0	1	1	2	0	29505
10013100111	1	1	5	50	1	0	1	0	0	0	2	0	124919	1102012510	1	2	11	52	1	4	1	0	1	1	2	8	44374.3
10013200101	1	1	6	46	1	3	1	0	0	0	4	0	84712	1102012511	1	2	12	75	1	0	1	1	1	1	6	0	48247.2
10013200102	1	1	5	40	1	0	1	0	0	0	1	0	68880	1102012513	1	2	5	0	0	0	1	0	0	1	1	0	17507.7
10013200103	1	1	5	48	1	0	1	0	0	0	3	0	61381.7	1102012514	1	2	7	40	1	2	1	0	1	1	4	10	26393.2
10013200104	1	1	5	45	1	3	1	0	0	0	2	14	89354.9	1102012515	1	2	8	40	1	4	1	0	1	1	3	4	27530.3
10013200105	1	1	6	47	1	3	1	0	0	0	5	0	33367.5	1102012516	1	2	5	18	1	4	1	0	1	1	3	0	27344.5
10013200106	1	1	6	48	1	0	1	0	0	0	3	0	28683.2	1102020201	1	2	8	57	1	0	2	0	1	1	2	10	25971.6
10013200107	1	1	9	63	1	0	1	1	0	0	3	0	34089.8	1102020202	1	2	5	33	1	3	1	0	1	1	2	0	23696.7
10013200108	1	1	3	45	1	0	1	1	0	0	1	0	38541	1102020203	1	2	5	35	1	0	1	0	1	1	2	8	30231
10013200109	1	1	6	40	1	0	1	0	0	0	4	0	38835.7	1102020204	1	2	6	0	0	0	1	0	0	1	5	0	19298.4
10013200110	1	1	5	43	1	0	1	0	0	0	3	0	47642.3	1102020205	1	2	10	35	1	1	1	0	1	1	2	0	29603.8
10013200111	1	1	6	46	1	3	1	0	0	0	4	0	34312.9	1102020206	1	2	5	46	1	0	1	0	1	1	2	0	37882.2
10013200112	1	1	3	33	1	0	1	0	0	0	0	0	24839.5	1102020207	1	2	17	52	1	0	1	1	1	1	4	4	91892.3
10013300101	1	1	4	80	1	0	1	0	0	0	0	14	60555.8	1102020208	1	2	2	29	1	0	1	0	1	1	0	2	15413.8
10013300102	1	1	6	64	1	3	1	0	0	1	1	0	120312	1102020209	1	2	5	45	1	3	1	0	1	1	2	0	25941
10013300103	1	1	7	35	1	3	1	0	0	0	1	0	48692.9	1102020210	1	2	3	20	1	3	1	0	0	1	0	16	23306.2
10013300104	1	1	5	49	1	0	1	0	0	0	2	0	88577.8	1102020211	1	2	11	59	1	0	1	0	1	1	4	5	29759.1
10013300105	1	1	4	71	1	0	1	0	0	0	1	0	64819.5	1102020212	1	2	6	50	1	0	1	0	1	1	4	0	42746.5
10013300106	1	1	4	61	1	0	1	1	0	0	0	0	68965.4	1102020214	1	2	7	48	1	4	1	1	0	1	3	1	39918.2
10013300107	1	1	11	62	1	0	1	0	0	0	3	16	86491.7	1102020215	1	2	5	40	1	3	1	0	0	1	0	0	26531.5
10013300108	1	1	3	76	1	3	1	0	0	0	0	0	80401.8	1102020216	1	2	13	65	1	0	1	1	1	1	0	0	45680
10013300110	1	1	6	70	1	0	1	0	0	0	1	0	65454.1	1102020601	1	2	13	65	1	0	1	0	1	1	2	6	31554.5
10013300111	1	1	9	67	1	0	1	0	0	0	1	0	95524.6	1102020602	1	2	12	62	1	2	1	0	1	1	1	0	35022.9
10013300112	1	1	4	63	1	0	1	0	0	0	1	0	75718.6	1102020604	1	2	7	0	0	0	1	0	1	1	1	0	28485.9
10013400102	1	1	4	50	1	0	1	0	0	0	2	0	45099.1	1102020605	1	2	6	0	0	0	1	0	1	1	4	0	19296.3
10013400103	1	1	5	50	1	0	1	0	0	0	3	0	48715.8	1102020606	1	2	11	52	1	3	2	0	1	1	3	0	39029.4
10013400104	1	1	10	56	1	0	2	0	0	0	3	0	56039.7	1102020607	1	2	4	54	1	0	2	0	1	1	2	0	22304.6
10013400105	1	1	7	55	1	3	1	0	0	0	1	0	85170.7	1102020608	1	2	5	0	0	0	1	0	1	1	2	0	26995.9
10013400106	1	1	3	69	1	3	1	0	0	0	0	0	42023.7	1102020609	1	2	7	18	1	3	1	0	1	1	4	0	45533.9
10013400107	1	1	3	64	1	0	1	0	0	0	0	8	29737.7	1102020610	1	2	29	45	1	3	1	0	1	1	10	0	124223
10013400108	1	1	7	30	1	0	1	0	0	0	0	0	24200.9	1102020611	1	2	7	42	1	0	1	0	1	1	2	0	18523.6
10013400109	1	1	5	45	1	0	1	0	0	0	3	0	32775.7	1102020612	1	2	8	0	0	0	1	0	1	1	4	0	30756.6
10013400110	1	1	7	49	1	0	3	0	0	0	2	16	52246.8	1102020613	1	2	6	27	1	3	1	0	1	1	1	10	25302
10013400111	1	1	4	52	1	0	1	1	0	0	2	0	46154.1	1102020614	1	2	4	0	0	0	1	0	1	1	1	0	20458.2
10013400112	1	1	5	52	1	4	1	0	0	0	3	16	53394.4	1102020615	1	2	5	0	0	0	1	0	1	1	3	0	57795.5
10020100101	2	1	8	46	1	3	1	0	0	0	3	0	40327.8	1102020616	1	2	3	46	1	0	1	0	1	1	0	4	92713.4
10020100102	2	1	6	58	1	3	1	0	0	0	3	5	22026	1102021001	1	2	8	40	1	3	1	0	0	1	3	0	42464.5
10020100103	2	1	5	43	1	3	1	0	0	0	2	0	14978.7	1102021002	1	2	4	29	1	3	1	0	1	1	0	14	19618.3
10020100104	2	1	8	71	1	0	2	0	0	0	2	0	16261.9	1102021003	1	2	7	47	1	0	1	0	0	1	4	12	31775.5
10020100105	2	1	9	62	1	3	3	0	0	0	0	0	41381.2	1102021004	1	2	16	35	1	0	1	1	1	1	2	0	122218
10020100106	2	1	6	55	1	3	2	0	0	0	2	0	72011.6	1102021005	1	2	10	65	1	0	1	0	1	1	2	4	32651.3
10020100107	2	1	5	30	1	3	1	0	0	0	0	0	10198.3	1102021006	1	2	3	36	1	0	1	0	1	1	0	0	19455.8
10020100108	2	1	7	25	1	0	1	0	0	0	2	0	22591.7	1102021007	1	2	5	0	0	0	2	0	1	1	3	0	15100.5
10020100109	2	1	5	45	1	3	1	1	0	0	3	14	23438.8	1102021008	1	2	5	36	1	0	1	1	1	1	1	10	29627.2
10020100110	2	1	6	35	1	0	1	0	0	0	2	5	22792.2	1102021009	1	2	10	63	1	0	1	0	1	1	3	10	41650.7
10020100111	2	1	12	68	1	0	1	0	0	0	7	0	40139	1102021010	1	2	12	71	1	0	1	0	0	1	2	0	43777
10020100112	2	1	4	47	1	0	2	0	0	0	0	0	27816.9	1102021011	1	2	5	0	0	0	3	0	0	1	2	0	22840.8
10020100113	2	1	3	35	1	3	3	0	0	0	0	0	25560.2	1102021012	1	2	12	54	1	0	1	0	0	1	3	0	36372
10020100114	2	1	5	36	1	0	1	0	0	0	0	0	21887.7	1102021013	1	2	8	40	1	0	2	0	0	1	5	8	17484.3
10020100115	2	1	5	55	1	4	1	0	0	0	0	0	25943	1102021014	1	2	4	0	0	0	1	0	0	1	1	0	29304.9
10020100116	2	1	7	48	1	0	1	0	0	0	2	0	29521.9	1102021015	1	2	7	0	0	0	1	0	0	1	3	0	29227.6
10020100201	2	1	10	62	1	0	1	0	0	0	1	0	27368.3	1102021401	1	2	7	49	1	3	1	0	1	1	0	0	118407
10020100202	2	1	4	22	1	4	1	0	0	0	2	0	22567.4	1102021402	1	2	20	40	1	0	1	0	1	1	4	0	92192.8
10020100203	2	1	9	53	1	3	1	0	0	0	2	0	20686.8	1102021403	1	2	12	87	1	0	1	0	1	1	3	8	141912
10020100204	2	1	4	55	1	0	1	0	1	0	1	0	24430.4	1102021404	1	2	6	29	1	0	1	0	1	1	2	0	24269.4
10020100205	2	1	6	70	1	4	1	0	0	0	0	0	17693.3	1102021405	1	2	10	42	1	0	2	0	0	1	4	0	23998.2
10020100206	2	1	4	28	1	3	1	0	0	0	0	0	26224.1	1102021406	1	2	8	44	1	0	1	0	1	1	3	8	66077.7
10020100207	2	1	6	60	1	0	1	0	0	0	4	0	14826.7	1102021407	1	2	9	0	0	0	1	0	1	1	4	0	43791
10020100208	2	1	9	42	1	0	1	0	0	0	5	0	48328.9	1102021408	1	2	8	37	1	2	2	0	0	1	1	7	20565.8
10020100209	2	1	10	70	1	0	1	0	0	0	2	0	37364.2	1102021410	1	2	6	0	0	0	1	0	1	1	1	0	29860.7
10020100210	2	1	11	65	1	0	1	1	0	0	1	10	43318.8	1102021411	1	2	8	56	1	0	1	0	1	1	1	10	32590.1
10020100211	2	1	5	56	1	0	1	1	0	0	2	0	18689.7	1102021412	1	2	5	30	1	0	2	0	0	1	0	14	35934.3
10020100212	2	1	3	75	1	3	3	0	0	0	0	0	9622.17	1102021413	1	2	8	53	1	0	1	0	1	1	2	8	20748.8
10020100214	2	1	13	55	1	2	1	0	0	0	3	0	21544.4	1102021414	1	2	8	29	1	3	1	0	1	1	2	6	23175.6
10020100215	2	1	12	46	1	3	1	0	0	0	1	0	23418.6	1102021415	1	2	5	0	0	0	2	0	0	0	0	0	16904.5
10020100216	2	1	6	26	1	0	1	0	0	0	0	0	7896.33	1102021416	1	2	8	67	1	0	1	0	1	1	1	8	43754.1
10020200101	2	1	5	52	1	4	1	0	0	0	0	0	25159	1102021801	1	2	22	65	1	0	1	0	1	1	8	6	157594
10020200102	2	1	10	0	0	0	0	0	0	0	1	0	32239.5	1102021802	1	2	2	85	1	0	3	0	0	1	0	0	52364.3
10020200103	2	1	6	65	1	3	1	0	0	0	1	0	32024.2	1102021803	1	2	5	0	0	0	1	0	1	1	3	0	38166
10020200104	2	1	2	70	1	4	1	0	0	1	0	0	9606.9	1102021804	1	2	6	35	1	0	2	0	1	1	2	0	29202
10020200105	2	1	8	57	1	0	1	0	0	0	5	8	31298.6	1102021805	1	2	6	46	1	0	1	0	1	1	3	0	71154.6
10020200106	2	1	11	68	1	3	1	0	0	0	6	0	40062.4	1102021806	1	2	7	45	1	3	2	0	0	1	3	10	34848.8
10020200107	2	1	1	0	0	0	0	0	0	0	0	0	2784.13	1102021807	1	2	6	64	1	2	1	0	1	1	1	5	71468.3
10020200108	2	1	7	60	1	0	1	0	0	0	2	7	26660.3	1102021808	1	2	29	45	1	3	1	0	1	1	10	0	126799
10020200109	2	1	11	68	1	0	1	0	0	0	3	0	56436.2	1102021809	1	2	7	41	1	0	1	0	1	1	3	14	23126.5
10020200110	2	1	8	60	1	0	1	0	0	0	4	0	34038.9	1102021810	1	2	5	85	1	0	1	0	1	1	1	0	19979
10020200111	2	1	5	0	0	0	0	0	0	0	4	0	16727	1102021811	1	2	6	55	1	0	1	0	1	1	1	0	28269
10020200112	2	1	7	50	1	3	1	0	0	0	1	0	17711	1102021812	1	2	12	70	1	0	1	0	1	1	0	0	43973.1
10020200113	2	1	15	60	1	3	1	0	0	1	4	0	38273.6	1102021813	1	2	6	46	1	0	1	0	1	1	3	0	43771.5
10020200114	2	1	7	64	1	0	1	0	0	0	3	14	28857	1102021814	1	2	4	54	1	3	1	0	1	1	0	0	29211.7
10020200115	2	1	7	46	1	0	1	0	0	0	3	8	16865.3	1102021815	1	2	5	38	1	2	2	0	1	1	1	0	31381.2
10020200116	2	1	8	55	1	3	1	0	0	0	2	0	29658	1102021816	1	2	12	65	1	0	1	0	1	1	2	7	71273.9
10020200201	2	1	6	38	1	3	1	0	0	0	3	14	18685.4	1102022201	1	2	6	0	0	0	1	0	1	1	3	0	21448
10020200202	2	1	7	58	1	0	1	0	0	0	2	0	18917.6	1102022202	1	2	12	61	1	3	1	0	1	1	2	3	41360.7
10020200203	2	1	12	65	1	0	1	0	0	0	2	0	37009.5	1102022203	1	2	3	0	0	0	1	0	1	1	0	0	15914.4
10020200204	2	1	5	45	1	0	1	0	0	0	2	0	12315.3	1102022204	1	2	9	45	1	0	2	0	1	1	1	12	32945.4
10020200205	2	1	8	49	1	0	1	0	0	0	2	0	31045.6	1102022205	1	2	7	27	1	0	1	0	1	1	0	3	38370.2
10020200206	2	1	9	45	1	0	1	0	0	0	5	0	16552.6	1102022206	1	2	9	43	1	2	1	0	1	1	2	0	39517.7
10020200207	2	1	6	45	1	4	1	0	0	0	2	0	10239.3	1102022207	1	2	7	35	1	0	2	0	1	1	4	10	20997.2
10020200208	2	1	6	34	1	0	1	0	0	0	3	0	19644.7	1102022209	1	2	7	40	1	0	1	0	1	1	1	2	15736.3
10020200209	2	1	5	24	1	3	1	0	0	0	0	0	15705.3	1102022210	1	2	9	60	1	3	1	0	1	1	1	8	20132.3
10020200210	2	1	6	48	1	3	1	0	0	0	2	2	17556.7	1102022211	1	2	4	30	1	3	1	0	0	1	0	0	19509.3
10020200211	2	1	9	65	1	0	1	0	0	0	0	0	19570.3	1102022212	1	2	2	25	1	0	2	0	1	1	0	5	8847.33
10020200212	2	1	5	60	1	3	1	0	0	0	1	0	16000.3	1102022213	1	2	6	33	1	0	2	0	1	1	2	0	16695.6
10020200213	2	1	6	63	1	0	3	0	0	1	4	0	47104.6	1102022214	1	2	5	42	1	0	1	0	0	0	2	8	15088.1
10020200214	2	1	7	42	1	0	1	0	0	0	3	0	23061.8	1102022215	1	2	6	55	1	0	1	0	1	1	1	3	30845
10020200216	2	1	7	55	1	0	1	0	0	0	1	0	30369.3	1102022216	1	2	5	0	0	0	2	0	1	1	0	0	19267.8
10020300101	2	1	8	55	1	3	1	0	0	0	1	0	21948.9	1102022601	1	2	5	59	1	2	1	0	0	1	1	0	46134.3
10020300102	2	1	8	48	1	3	1	0	0	0	5	0	19936.5	1102022602	1	2	8	16	1	3	1	0	0	1	6	0	28121.4
10020300103	2	1	7	72	1	0	1	0	0	0	1	0	20345.4	1102022603	1	2	5	0	0	0	1	0	1	1	2	0	26329.6
10020300104	2	1	6	40	1	0	3	0	0	0	4	8	21108.7	1102022604	1	2	9	18	1	2	1	0	0	1	6	0	35863
10020300105	2	1	4	23	1	0	1	0	0	0	0	0	13016.7	1102022605	1	2	12	0	0	0	1	0	0	1	3	0	77729.7
10020300106	2	1	6	66	1	6	2	1	0	0	2	0	22907.9	1102022606	1	2	11	72	1	0	1	0	0	1	3	0	87138.3
10020300107	2	1	8	20	1	3	2	0	0	0	1	0	16012.8	1102022607	1	2	3	0	0	0	1	0	0	0	0	0	10423
10020300108	2	1	2	22	1	3	2	0	0	0	0	0	7608.27	1102022608	1	2	7	55	1	3	1	0	0	1	2	0	40533.4
10020300109	2	1	4	28	1	3	1	0	0	0	1	0	11903	1102022609	1	2	5	0	0	0	1	0	0	1	2	0	20839.1
10020300110	2	1	6	37	1	0	1	1	0	0	2	0	20789.6	1102022610	1	2	8	30	1	3	1	0	0	1	3	0	19017.3
10020300111	2	1	8	46	1	0	1	0	0	0	4	0	30119.6	1102022611	1	2	7	40	1	4	1	0	0	1	4	0	14833.4
10020300112	2	1	6	35	1	0	1	1	0	0	3	0	16384.7	1102022612	1	2	9	45	1	1	1	0	0	1	5	5	28488.3
10020300113	2	1	7	37	1	0	1	0	0	0	2	0	11986.8	1102022613	1	2	6	42	1	0	1	0	0	1	2	2	52191.2
10020300114	2	1	10	50	1	0	1	1	0	0	5	0	46759.8	1102022614	1	2	8	40	1	0	1	1	1	1	4	0	69147.5
10020300115	2	1	5	55	1	4	1	0	0	0	2	0	10719.6	1102022615	1	2	9	42	1	0	2	0	1	1	5	10	28262.7
10020300116	2	1	5	69	1	4	1	0	0	0	2	0	30674.3	1102022616	1	2	12	61	1	0	1	0	0	1	5	0	54077.8
10020300201	2	1	5	41	1	4	1	1	0	0	3	0	45203.9	1102030301	1	2	6	68	1	3	1	0	0	1	3	6	51971.9
10020300202	2	1	7	80	1	4	1	0	1	0	1	0	15634.6	1102030302	1	2	24	80	1	3	1	1	0	1	10	6	82813
10020300203	2	1	1	0	0	0	0	0	1	0	0	0	11033	1102030303	1	2	9	56	1	2	2	0	0	1	2	0	38932.6
10020300204	2	1	4	40	1	3	1	1	0	0	2	0	24981.7	1102030304	1	2	9	45	1	2	1	1	0	1	3	10	56860.7
10020300205	2	1	6	0	0	0	0	0	0	0	2	0	16589.7	1102030305	1	2	5	0	0	0	1	0	0	0	3	0	23514.6
10020300206	2	1	6	35	1	0	1	1	0	0	3	0	14820.6	1102030306	1	2	13	65	1	0	1	0	0	1	3	0	56967.9
10020300207	2	1	4	51	1	0	1	0	0	0	2	0	14280	1102030307	1	2	3	26	1	0	1	0	0	0	0	0	11205
10020300208	2	1	4	65	1	0	1	0	0	0	0	0	12426.8	1102030308	1	2	5	45	1	4	1	0	0	1	3	2	18054
10020300209	2	1	5	64	1	0	1	0	0	0	0	0	24897	1102030309	1	2	7	0	0	0	1	0	0	1	0	0	23635.2
10020300210	2	1	9	36	1	3	1	0	1	0	4	0	20446.8	1102030310	1	2	5	45	1	0	1	0	0	1	3	0	22206
10020300211	2	1	7	40	1	0	1	1	1	0	4	0	23283.8	1102030311	1	2	6	31	1	0	1	0	0	1	1	10	20853.6
10020300212	2	1	10	19	1	3	1	0	0	0	0	0	14881	1102030312	1	2	12	57	1	0	1	1	0	1	4	0	49900.2
10020300213	2	1	5	35	1	0	1	0	0	0	0	0	20461.8	1102030313	1	2	6	55	1	0	1	0	0	1	1	0	76292.2
10020300214	2	1	5	38	1	0	1	0	0	0	2	0	10231.4	1102030314	1	2	5	0	0	0	1	1	0	1	4	0	65133.7
10020300215	2	1	5	38	1	3	1	0	1	0	3	10	23264.3	1102030315	1	2	7	0	0	0	1	0	0	1	4	0	29974.8
10020300216	2	1	6	40	1	2	1	0	1	0	2	0	15653.7	1102030316	1	2	4	63	1	0	1	1	0	1	0	0	17904.6
10020400101	2	1	2	80	1	0	1	0	0	0	0	0	7533.6	1102030701	1	2	7	75	1	3	1	0	0	1	1	0	30253.7
10020400102	2	1	5	30	1	0	1	0	0	0	2	0	13890	1102030702	1	2	5	50	1	0	1	0	1	1	3	8	76920.2
10020400103	2	1	5	55	1	0	1	1	0	0	1	0	16160.7	1102030703	1	2	7	25	1	0	1	0	1	1	2	5	44875.1
10020400104	2	1	2	75	1	3	1	0	0	1	0	0	7862	1102030704	1	2	5	0	0	0	1	0	0	1	3	0	35131.9
10020400105	2	1	8	61	1	0	2	0	0	0	0	0	25610.5	1102030705	1	2	9	45	1	0	2	0	0	1	3	0	23336.2
10020400106	2	1	3	58	1	0	1	0	0	0	1	8	10403.3	1102030706	1	2	7	54	1	3	2	0	1	1	3	8	31707.9
10020400107	2	1	8	50	1	3	1	0	0	0	2	0	25343.5	1102030707	1	2	9	65	1	0	1	0	1	1	0	10	26414.3
10020400108	2	1	7	45	1	0	1	1	0	0	5	10	22981.3	1102030708	1	2	5	0	0	0	1	0	1	1	3	0	19577.7
10020400109	2	1	4	49	1	0	1	0	0	0	1	0	12679	1102030709	1	2	8	39	1	3	2	0	1	1	3	5	23031.7
10020400110	2	1	6	45	1	0	3	0	0	0	1	0	13631.2	1102030710	1	2	4	28	1	0	2	0	0	1	2	14	19860
10020400111	2	1	7	95	1	4	1	0	0	0	1	0	18561	1102030712	1	2	6	0	0	0	1	0	0	1	0	0	24892
10020400112	2	1	11	70	1	4	1	0	0	0	3	8	36880.5	1102030713	1	2	10	65	1	0	1	0	0	1	2	7	28377.4
10020400113	2	1	7	35	1	0	1	0	0	0	2	14	17143.8	1102030714	1	2	13	70	1	0	1	0	1	1	5	0	45070.2
10020400114	2	1	6	42	1	4	1	0	0	0	4	0	24112.2	1102030715	1	2	4	0	0	0	1	0	1	1	3	0	42438.2
10020400115	2	1	5	54	1	0	1	0	0	0	2	0	24617.7	1102030716	1	2	7	36	1	3	2	0	0	1	3	8	18314.8
10020400116	2	1	5	38	1	0	1	0	0	0	2	0	15002.1	1102031102	1	2	13	50	1	0	1	0	0	1	4	0	44133.8
10020400201	2	1	5	62	1	0	1	0	0	0	2	0	13470.7	1102031103	1	2	8	45	1	3	2	0	1	1	2	10	36003.1
10020400202	2	1	4	32	1	0	1	0	0	0	1	0	22440	1102031104	1	2	10	49	1	0	2	0	0	1	1	12	25724.4
10020400203	2	1	6	0	0	0	0	0	0	0	3	0	15532.3	1102031105	1	2	7	32	1	0	2	0	1	1	2	0	24258.8
10020400204	2	1	7	32	1	0	1	0	0	0	4	0	8905.33	1102031106	1	2	17	58	1	3	2	0	1	1	5	14	42561.2
10020400205	2	1	10	48	1	0	1	0	0	0	4	0	27806.3	1102031107	1	2	8	62	1	0	1	0	1	1	1	3	29567.7
10020400206	2	1	11	70	1	3	1	0	0	0	1	0	32840.2	1102031108	1	2	8	44	1	0	2	0	1	1	3	8	24410.9
10020400207	2	1	7	36	1	3	1	0	0	0	3	0	13175	1102031109	1	2	9	44	1	0	2	0	0	1	4	12	28067.8
10020400208	2	1	7	40	1	0	1	0	0	0	4	0	16017.4	1102031110	1	2	4	30	1	3	2	0	1	1	0	0	18428.5
10020400209	2	1	5	50	1	0	1	0	0	0	3	0	25705.1	1102031111	1	2	9	50	1	0	2	0	1	1	4	8	50371.7
10020400210	2	1	6	40	1	0	1	0	0	0	4	0	16638	1102031112	1	2	5	46	1	3	2	0	1	1	0	10	17916.2
10020400211	2	1	5	36	1	0	1	0	0	0	1	0	19477.1	1102031113	1	2	18	63	1	1	2	0	1	1	3	16	57114.8
10020400212	2	1	4	47	1	0	1	0	0	0	2	0	20197.8	1102031114	1	2	5	47	1	3	1	0	0	1	0	0	32891.1
10020400213	2	1	6	49	1	0	1	0	0	0	4	0	18104.9	1102031115	1	2	5	40	1	0	2	0	1	1	1	4	21136.2
10020400214	2	1	6	58	1	0	1	0	0	0	2	0	32559.4	1102031116	1	2	8	40	1	0	2	0	1	1	0	10	19848.2
10020400215	2	1	4	27	1	0	1	0	0	0	0	0	8153.1	1102031501	1	2	5	0	0	0	1	0	0	1	4	0	29458.4
10020400216	2	1	16	60	1	0	1	0	0	0	4	0	19234.4	1102031502	1	2	7	35	1	3	1	0	0	1	3	12	56886.3
10120100101	2	1	8	39	1	0	1	0	0	1	2	0	11690.9	1102031503	1	2	6	52	1	0	1	0	0	1	3	8	31720.5
10120100102	2	1	2	65	1	6	1	0	0	1	0	0	8403.63	1102031504	1	2	9	50	1	0	2	0	0	1	2	12	32210.9
10120100103	2	1	4	30	1	0	1	0	0	0	2	0	13377.1	1102031505	1	2	14	60	1	0	1	0	0	1	2	16	76571.3
10120100104	2	1	6	0	0	0	0	0	0	0	3	0	20899.6	1102031506	1	2	5	30	1	0	1	0	0	1	0	0	51162.1
10120100105	2	1	9	45	1	3	1	1	0	1	3	0	23614.7	1102031507	1	2	3	32	1	0	2	0	0	1	0	0	13814.9
10120100106	2	1	5	33	1	0	1	0	0	1	2	0	15770.8	1102031508	1	2	9	0	0	0	1	0	0	1	4	0	52648.7
10120100107	2	1	4	40	1	4	1	0	0	0	0	10	8389.02	1102031509	1	2	9	60	1	0	1	0	0	1	0	0	56235.4
10120100108	2	1	5	30	1	0	1	0	0	0	1	0	15268.3	1102031510	1	2	9	0	0	0	1	0	0	1	2	0	47168.1
10120100109	2	1	5	40	1	0	1	0	0	0	1	0	15500.3	1102031511	1	2	14	61	1	3	1	0	1	1	3	0	51057.8
10120100110	2	1	9	35	1	0	1	1	0	1	4	0	16618.8	1102031512	1	2	18	65	1	0	1	0	0	1	6	8	99451.2
10120100111	2	1	4	32	1	0	1	0	0	0	1	0	10581.2	1102031514	1	2	5	0	0	0	1	0	1	1	3	0	21650.4
10120100112	2	1	5	78	1	3	1	0	0	0	0	0	13106.4	1102031515	1	2	6	55	1	3	1	0	1	1	1	0	53648.2
10120100113	2	1	8	58	1	2	1	0	0	1	2	0	17936.7	1102031901	1	2	5	0	0	0	1	0	1	1	3	0	31917.7
10120100114	2	1	3	0	0	0	0	0	0	1	2	0	7707	1102031902	1	2	7	51	1	3	1	0	0	1	0	0	22284.7
10120100115	2	1	6	52	1	0	1	0	0	1	2	0	13127.1	1102031903	1	2	5	0	0	0	1	0	1	1	2	0	38817.7
10120100116	2	1	7	42	1	0	1	0	0	1	2	0	14274.5	1102031904	1	2	5	32	1	3	2	0	0	1	0	10	17014.5
10120100201	2	1	6	58	1	0	1	1	0	0	4	0	30839.2	1102031905	1	2	4	28	1	2	1	0	1	1	1	5	24036.6
10120100202	2	1	7	50	1	3	1	1	0	0	0	0	38242.8	1102031907	1	2	5	40	1	0	2	0	0	1	1	2	18507
10120100203	2	1	4	0	0	0	0	0	0	0	3	0	31654.1	1102031908	1	2	7	50	1	6	2	0	1	1	1	0	24805.6
10120100204	2	1	4	62	1	0	1	0	0	0	2	5	12189.8	1102031909	1	2	11	56	1	0	3	0	1	1	5	9	45337.9
10120100205	2	1	6	42	1	0	1	0	0	1	2	0	12117.5	1102031910	1	2	5	0	0	0	2	0	1	1	4	0	26219.6
10120100206	2	1	8	55	1	4	1	0	0	0	1	0	16416.3	1102031911	1	2	6	46	1	0	1	0	0	1	3	14	50823.3
10120100207	2	1	6	32	1	0	1	1	0	0	0	0	18127	1102031913	1	2	9	51	1	2	1	0	0	1	2	8	47566.1
10120100208	2	1	4	55	1	2	1	0	0	0	0	0	12106.5	1102031915	1	2	5	53	1	3	1	0	1	1	1	4	31355.5
10120100209	2	1	2	55	1	0	1	0	0	0	0	0	5332.27	1102031916	1	2	7	53	1	3	1	0	0	1	2	7	59684.8
10120100210	2	1	10	26	1	0	1	0	0	0	2	0	62259.2	1102032303	1	2	6	68	1	4	2	0	0	1	2	0	26043
10120100211	2	1	5	70	1	2	1	0	0	0	0	0	8453.93	1102032304	1	2	5	53	1	0	1	0	0	1	2	6	44526.7
10120100212	2	1	6	25	1	0	1	1	0	0	0	0	14111.7	1102032305	1	2	1	26	1	3	2	0	0	1	0	8	23008.6
10120100213	2	1	13	65	1	0	1	0	0	0	4	0	26977.2	1102032307	1	2	5	30	1	0	2	0	0	1	2	6	21265
10120100214	2	1	7	63	1	0	1	0	0	0	4	0	9513.67	1102032308	1	2	5	50	1	0	1	0	0	1	2	0	42157.6
10120100215	2	1	8	72	1	0	1	0	0	0	3	0	14391.5	1102032309	1	2	7	45	1	4	1	0	0	1	4	0	39016.6
10120100216	2	1	7	45	1	0	1	0	0	0	3	0	24792.4	1102032310	1	2	9	54	1	3	1	1	0	1	6	6	67692.5
10120200101	2	1	5	68	1	0	1	0	0	0	0	0	16152.3	1102032311	1	2	3	55	1	4	2	0	0	1	1	14	26803.5
10120200103	2	1	11	57	1	2	1	0	0	1	2	0	14833.3	1102032312	1	2	6	48	1	0	2	0	0	1	1	0	21546.9
10120200104	2	1	2	0	0	0	0	0	0	1	0	0	5906.47	1102032313	1	2	6	46	1	4	2	0	0	1	3	0	30452.6
10120200105	2	1	4	59	1	0	1	1	0	1	2	0	12862	1102032314	1	2	10	56	1	0	1	0	0	1	2	10	183329
10120200106	2	1	10	52	1	3	1	0	0	0	1	0	18634.6	1102032315	1	2	6	57	1	0	1	0	1	1	1	0	153023
10120200107	2	1	6	45	1	0	1	0	0	0	4	8	19104.6	1102032316	1	2	6	35	1	3	1	0	1	1	2	12	199624
10120200108	2	1	4	60	1	0	1	0	0	1	1	0	22837.4	1102040401	1	2	26	55	1	3	1	0	0	1	10	0	159139
10120200109	2	1	4	24	1	0	1	0	0	0	1	0	9986.95	1102040402	1	2	4	33	1	0	2	0	0	0	0	4	30404
10120200110	2	1	12	56	1	3	1	0	0	0	3	0	26511.5	1102040403	1	2	8	0	0	0	3	0	0	1	0	0	23624
10120200111	2	1	8	0	0	0	0	0	0	0	4	0	15604.6	1102040404	1	2	3	25	1	0	1	0	0	1	1	9	14862.5
10120200112	2	1	3	20	1	0	1	1	0	1	0	0	12623.5	1102040405	1	2	11	44	1	4	1	0	0	1	4	4	39287.6
10120200113	2	1	2	60	1	0	1	1	0	0	0	5	10032.5	1102040406	1	2	12	68	1	0	1	0	1	1	3	5	57546.3
10120200114	2	1	7	45	1	3	1	0	0	0	2	0	15662.9	1102040407	1	2	15	52	1	0	1	0	1	1	5	0	43827.3
10120200115	2	1	9	80	1	0	1	0	0	0	3	0	24712.6	1102040408	1	2	5	54	1	0	1	0	1	1	1	6	28023.7
10120200116	2	1	6	46	1	0	3	0	0	1	3	0	16950.5	1102040409	1	2	13	80	1	0	1	0	1	1	3	0	60810.5
10120200201	2	1	6	47	1	2	1	0	0	1	2	0	22650.7	1102040410	1	2	8	31	1	0	1	0	1	1	3	16	39474.2
10120200202	2	1	3	50	1	0	3	0	0	0	0	0	18747.5	1102040411	1	2	14	59	1	0	1	0	1	1	3	10	50159.4
10120200203	2	1	12	50	1	0	1	0	0	0	5	0	29258.3	1102040412	1	2	8	49	1	3	1	0	1	1	5	4	45829.8
10120200204	2	1	7	25	1	0	1	0	0	0	0	8	24131.8	1102040413	1	2	10	36	1	0	3	0	1	1	5	7	32417.8
10120200205	2	1	3	0	0	0	0	1	0	0	0	0	10417.3	1102040414	1	2	8	59	1	0	1	0	1	1	2	0	18421.2
10120200206	2	1	6	46	1	3	1	1	0	0	2	0	23868.8	1102040415	1	2	7	53	1	0	1	0	1	1	1	10	58546.8
10120200207	2	1	2	40	1	0	1	0	0	0	0	0	10415.4	1102040416	1	2	9	41	1	0	1	0	1	1	6	0	55834.2
10120200208	2	1	3	65	1	0	1	0	0	1	0	0	6575.43	1102040802	1	2	11	52	1	0	1	0	1	1	3	0	53033.5
10120200209	2	1	1	0	0	0	0	0	0	1	0	0	5549.83	1102040803	1	2	5	50	1	0	1	0	0	1	2	8	50313
10120200210	2	1	6	46	1	0	1	1	0	0	3	10	23201.8	1102040804	1	2	12	62	1	3	1	0	0	1	4	6	75704.2
10120200211	2	1	4	70	1	0	1	0	0	0	0	0	14765.1	1102040805	1	2	6	46	1	0	1	0	0	1	2	0	37783.8
10120200212	2	1	4	0	0	0	0	1	0	0	1	0	26169.2	1102040806	1	2	6	40	1	0	1	0	0	1	2	0	46025.3
10120200213	2	1	6	40	1	0	1	0	0	0	4	0	12431	1102040807	1	2	5	29	1	2	1	0	0	1	2	0	40357.7
10120200214	2	1	10	34	1	3	1	0	0	0	4	0	17877	1102040808	1	2	4	50	1	0	1	0	1	1	2	0	38559.2
10120200215	2	1	6	0	0	0	0	0	0	0	1	0	12924.9	1102040809	1	2	10	52	1	0	1	0	1	1	5	0	26296.5
10120200216	2	1	2	0	0	0	0	0	0	0	0	0	7611.63	1102040810	1	2	9	25	1	4	1	0	1	1	1	14	26722.2
10120300101	2	1	7	0	0	0	0	0	0	0	5	0	17737.4	1102040811	1	2	7	73	1	0	1	0	1	1	2	8	24833.3
10120300102	2	1	8	48	1	0	3	0	0	1	1	0	9305.18	1102040812	1	2	14	55	1	4	1	0	1	1	6	10	59036.8
10120300103	2	1	1	0	0	0	0	0	0	1	0	0	4907.73	1102040813	1	2	7	55	1	4	1	0	1	1	3	5	57102.5
10120300104	2	1	2	0	0	0	0	0	0	0	1	0	8423.3	1102040814	1	2	8	0	0	0	2	0	0	1	5	0	30215.2
10120300105	2	1	6	32	1	3	1	0	0	1	2	0	46123.1	1102040815	1	2	7	0	0	0	1	0	1	1	5	0	26254.8
10120300106	2	1	5	40	1	0	1	0	0	1	3	8	10173	1102040816	1	2	11	60	1	0	1	0	1	1	2	0	30605.7
10120300107	2	1	3	74	1	3	1	0	0	1	0	0	6806.73	1102041201	1	2	14	94	1	0	1	0	0	1	6	0	89746.5
10120300108	2	1	6	49	1	0	1	0	0	1	2	0	13964.9	1102041203	1	2	5	72	1	4	1	0	0	1	0	3	86740.3
10120300109	2	1	4	0	0	0	0	0	0	0	0	12	10284.1	1102041204	1	2	11	72	1	0	1	0	1	1	3	12	44340.3
10120300110	2	1	3	72	1	0	1	1	0	1	0	0	14719.8	1102041205	1	2	6	35	1	0	1	0	1	1	2	0	46098.3
10120300111	2	1	2	0	0	0	0	0	0	0	0	0	5726.13	1102041206	1	2	5	50	1	0	2	1	0	1	2	8	19782
10120300112	2	1	7	46	1	0	1	0	0	0	2	0	13619.6	1102041207	1	2	8	44	1	4	2	0	0	1	3	12	21929.1
10120300113	2	1	4	0	0	0	0	0	0	1	3	0	7435.62	1102041208	1	2	7	30	1	0	2	0	1	1	2	0	23093.2
10120300114	2	1	5	26	1	3	2	0	0	0	1	0	11984.9	1102041211	1	2	6	55	1	0	2	0	1	1	1	0	27898.2
10120300115	2	1	2	63	1	3	1	0	0	1	0	0	5916.27	1102041212	1	2	17	59	1	0	2	0	0	1	2	0	62621.5
10120300116	2	1	2	0	0	0	0	0	0	1	0	0	7118.77	1102041213	1	2	11	68	1	0	1	0	0	1	4	12	91217.7
10120300201	2	1	4	0	0	0	0	0	0	0	2	0	12892.8	1102041214	1	2	5	52	1	0	3	0	0	1	1	0	17860.7
10120300202	2	1	4	58	1	3	1	0	0	1	2	0	13550.3	1102041215	1	2	11	24	1	0	2	0	0	1	4	5	58833.9
10120300203	2	1	4	35	1	0	1	0	0	0	0	0	13491.7	1102041216	1	2	5	36	1	0	2	0	0	1	2	10	44517.3
10120300204	2	1	5	34	1	3	3	0	0	0	2	0	14635.7	1102041601	1	2	5	61	1	3	1	1	1	1	1	0	45684.9
10120300205	2	1	6	36	1	0	1	0	0	0	0	10	15537.8	1102041602	1	2	4	33	1	0	2	0	0	1	1	4	26104.2
10120300206	2	1	6	55	1	3	3	0	0	0	1	0	20306.9	1102041603	1	2	7	50	1	0	2	0	1	1	4	0	36429.3
10120300207	2	1	3	0	0	0	0	0	0	0	2	0	10692.6	1102041604	1	2	7	35	1	0	2	0	0	1	4	0	26821.2
10120300208	2	1	6	80	1	0	1	0	0	0	3	0	16360.3	1102041605	1	2	5	51	1	0	2	0	1	1	2	8	30453.4
10120300209	2	1	3	64	1	4	1	0	0	1	1	0	11796.1	1102041606	1	2	8	32	1	0	1	0	1	1	5	0	25741.3
10120300210	2	1	4	55	1	2	1	0	0	1	0	5	10409.3	1102041607	1	2	9	42	1	0	2	0	1	1	2	0	43084.6
10120300211	2	1	7	48	1	0	1	0	0	0	5	0	12494.9	1102041609	1	2	11	66	1	0	1	0	1	1	6	0	39129.3
10120300212	2	1	7	0	0	0	0	0	0	0	2	0	11329.7	1102041610	1	2	6	52	1	0	2	0	1	1	0	6	30069.9
10120300213	2	1	7	65	1	3	1	0	0	0	0	0	11230.2	1102041611	1	2	8	36	1	3	1	0	1	1	2	0	27110.3
10120300214	2	1	6	0	0	0	0	0	0	0	1	0	11739.5	1102041612	1	2	5	34	1	0	1	0	1	1	2	1	26511.2
10120300215	2	1	4	0	0	0	0	0	0	0	3	0	14532.8	1102041613	1	2	3	40	1	0	2	0	0	1	1	0	30582
10120300216	2	1	4	46	1	3	1	0	0	0	2	0	11990.1	1102041614	1	2	2	0	0	0	2	0	0	1	0	0	19695.7
10120400101	2	1	7	0	0	0	0	0	0	0	5	0	13335.6	1102041615	1	2	6	53	1	0	1	0	0	1	2	0	40598
10120400102	2	1	3	32	1	0	1	0	0	0	1	4	10999.9	1102041616	1	2	15	31	1	3	1	0	0	1	4	2	50984.3
10120400103	2	1	2	32	1	0	1	0	0	0	0	0	13276.8	1102042001	1	2	8	35	1	0	1	0	0	1	3	0	21055.7
10120400104	2	1	6	0	0	0	0	0	0	0	4	0	17233.8	1102042002	1	2	5	38	1	4	1	0	1	1	2	10	21632.5
10120400105	2	1	4	26	1	0	1	0	0	0	0	0	14017.4	1102042003	1	2	8	45	1	0	1	0	0	1	4	0	29501.2
10120400106	2	1	6	25	1	3	1	0	0	0	1	6	32657.6	1102042004	1	2	4	22	1	3	1	0	1	1	0	4	11634.5
10120400107	2	1	3	60	1	0	1	0	0	0	0	5	14025.9	1102042005	1	2	7	43	1	0	1	0	1	1	3	5	33476.3
10120400108	2	1	2	42	1	3	1	0	0	0	0	0	6064.83	1102042006	1	2	11	69	1	0	1	0	0	1	0	0	82559.2
10120400109	2	1	4	44	1	3	1	0	0	0	1	0	7816.9	1102042007	1	2	5	51	1	4	1	0	1	1	3	0	54563.4
10120400110	2	1	11	70	1	0	1	0	0	0	0	0	18273.7	1102042008	1	2	5	47	1	3	1	0	0	1	3	1	33737.9
10120400111	2	1	5	67	1	0	3	0	0	0	0	0	8873.87	1102042009	1	2	9	35	1	0	1	0	0	1	4	0	21702.4
10120400112	2	1	9	56	1	2	1	0	0	0	1	0	15309.3	1102042010	1	2	8	44	1	0	1	0	1	1	2	7	23319.8
10120400113	2	1	7	30	1	2	1	1	0	0	2	0	10633.8	1102042011	1	2	4	0	0	0	1	0	1	1	0	0	28164
10120400114	2	1	5	40	1	2	1	0	0	0	2	0	9573.63	1102042012	1	2	8	35	1	0	1	0	1	1	2	0	46513.7
10120400115	2	1	9	35	1	0	1	0	0	0	4	0	12202.6	1102042013	1	2	5	44	1	3	2	0	0	1	2	10	15198.9
10120400116	2	1	11	55	1	3	1	0	0	1	2	0	18086.4	1102042014	1	2	7	40	1	4	1	0	0	1	3	0	22273
10120400201	2	1	4	0	0	0	0	0	0	0	3	0	11806.6	1102042015	1	2	5	46	1	3	1	0	0	1	3	0	20438.7
10120400203	2	1	6	50	1	0	3	0	0	0	2	0	35105.4	1102042016	1	2	8	47	1	0	2	0	0	1	4	0	27447.4
10120400204	2	1	3	0	0	0	0	0	0	0	0	0	8982.6	1102042401	1	2	3	56	1	0	2	0	0	1	1	0	16134.5
10120400205	2	1	8	54	1	0	1	0	0	0	5	0	21007.4	1102042402	1	2	18	65	1	3	1	0	1	1	6	9	59663
10120400206	2	1	1	46	1	0	1	0	0	0	0	0	5543.45	1102042403	1	2	10	41	1	0	1	0	1	1	4	4	46388.6
10120400207	2	1	6	0	0	0	0	0	0	0	2	0	22513.9	1102042405	1	2	11	69	1	0	1	0	1	1	2	0	45052.8
10120400208	2	1	7	42	1	0	1	0	0	1	3	0	12977.3	1102042406	1	2	6	50	1	4	1	0	1	1	2	10	43355.1
10120400209	2	1	3	33	1	3	1	0	0	0	0	10	8222.33	1102042408	1	2	8	45	1	0	1	0	1	1	3	10	46893.3
10120400210	2	1	3	0	0	0	0	1	0	0	1	0	9350.9	1102042409	1	2	15	28	1	4	1	0	1	1	1	12	31354.7
10120400211	2	1	2	43	1	3	1	0	0	0	0	0	5271.73	1102042410	1	2	2	30	1	0	1	0	1	1	0	12	13639
10120400212	2	1	4	0	0	0	0	1	0	0	1	0	13226.5	1102042411	1	2	10	46	1	0	1	0	1	1	4	4	38273.2
10120400213	2	1	3	40	1	0	1	1	0	0	0	0	14432.7	1102042412	1	2	15	32	1	4	1	0	1	1	5	0	60263.1
10120400214	2	1	5	58	1	0	1	0	0	0	1	0	23607.4	1102042413	1	2	12	54	1	0	2	0	0	1	5	2	33547.9
10120400215	2	1	12	70	1	0	1	0	0	0	3	0	16399.4	1102042414	1	2	10	60	1	2	1	0	1	1	2	0	58131.6
10120400216	2	1	5	55	1	0	1	0	0	0	1	0	19531.2	1102042416	1	2	16	25	1	0	1	0	1	1	4	10	45922
10211100101	1	1	10	55	1	0	1	0	0	0	2	0	30380.3	1111010101	1	1	6	42	1	0	1	0	0	1	1	0	17934.6
10211100102	1	1	7	60	1	3	1	0	0	0	2	0	24907.8	1111010102	1	1	10	62	1	0	1	0	0	1	1	0	39262.2
10211100103	1	1	9	39	1	0	1	0	0	0	5	0	36404	1111010103	1	1	4	0	0	0	1	0	0	1	3	0	17353.5
10211100104	1	1	9	55	1	0	1	0	0	0	5	0	25949.7	1111010104	1	1	7	49	1	0	1	0	0	1	1	8	17461
10211100105	1	1	9	65	1	3	3	0	0	0	5	0	31325.9	1111010105	1	1	5	0	0	0	1	0	0	1	0	0	22501
10211100106	1	1	2	26	1	3	1	1	0	0	1	0	20090.6	1111010106	1	1	4	56	1	2	1	0	0	1	1	0	22772.6
10211100107	1	1	3	23	1	0	1	1	0	0	1	0	22628.8	1111010107	1	1	5	50	1	2	1	0	0	1	1	1	19502
10211100108	1	1	5	61	1	0	1	1	0	0	0	0	22288.5	1111010108	1	1	6	54	1	2	3	0	0	1	0	8	18992.5
10211100109	1	1	4	34	1	0	1	0	0	0	0	0	18055	1111010109	1	1	7	60	1	0	1	0	0	1	0	0	14961
10211100110	1	1	5	0	0	0	0	0	0	0	0	0	37595.4	1111010110	1	1	9	28	1	0	1	0	0	1	1	0	32354.4
10211100111	1	1	6	36	1	0	1	0	0	0	3	0	26025.8	1111010111	1	1	3	49	1	0	1	0	0	1	1	0	19879.9
10211100112	1	1	6	53	1	4	1	0	0	0	3	5	25811	1111010112	1	1	5	52	1	3	1	0	0	1	3	0	14715.5
10211200101	1	1	4	37	1	4	1	0	0	0	1	0	15437.9	1111010113	1	1	5	70	1	2	1	0	0	1	0	0	18960.2
10211200102	1	1	6	36	1	0	1	0	0	0	3	16	37771.9	1111010114	1	1	5	47	1	3	1	0	0	1	2	0	26760
10211200103	1	1	2	29	1	0	1	1	0	0	1	0	29388.7	1111010116	1	1	14	77	1	0	3	0	0	0	0	2	36691.7
10211200104	1	1	6	36	1	3	1	0	0	0	2	0	18340.9	1111020201	1	1	3	51	1	0	1	0	0	1	0	0	20219.8
10211200105	1	1	7	47	1	0	1	0	0	0	4	0	16791.9	1111020202	1	1	4	50	1	0	1	0	0	1	0	0	20470.1
10211200106	1	1	15	66	1	0	1	0	0	0	4	0	52332.3	1111020203	1	1	6	51	1	0	1	0	0	1	4	0	28245.7
10211200107	1	1	3	49	1	0	1	1	0	0	0	0	14253.2	1111020204	1	1	9	53	1	0	1	0	0	1	4	0	31795.7
10211200108	1	1	8	58	1	3	1	1	0	0	2	0	18975.8	1111020205	1	1	7	52	1	0	1	0	0	1	3	0	20468.7
10211200109	1	1	6	65	1	3	1	0	0	0	1	0	13650.6	1111020206	1	1	4	21	1	0	1	0	0	1	2	0	22770
10211200110	1	1	7	44	1	0	1	0	0	0	3	0	21534.1	1111020207	1	1	5	24	1	0	1	0	0	1	2	0	26979.2
10211200111	1	1	5	0	0	0	0	1	0	0	2	0	28544.7	1111020208	1	1	5	50	1	0	1	1	0	1	0	0	22290.5
10211300101	1	1	5	0	0	0	0	0	0	0	2	0	26405.8	1111020209	1	1	5	35	1	0	1	0	0	1	0	12	24824.5
10211300102	1	1	7	60	1	3	1	0	0	0	4	0	20472.9	1111020210	1	1	7	40	1	3	1	0	0	1	4	5	13710.8
10211300103	1	1	5	30	1	2	2	0	0	0	2	0	12296.4	1111020211	1	1	5	35	1	4	1	0	0	1	2	0	19473.4
10211300104	1	1	4	43	1	0	1	0	0	0	2	0	15342.4	1111020212	1	1	5	42	1	2	1	0	0	1	3	0	18237.5
10211300105	1	1	1	0	0	0	0	0	0	0	0	0	7525.33	1111020213	1	1	6	47	1	3	1	0	0	1	3	0	24683.2
10211300106	1	1	5	48	1	4	1	0	0	1	3	10	21698.1	1111020214	1	1	4	38	1	0	1	0	0	1	0	4	17231.3
10211300107	1	1	5	36	1	0	1	0	0	0	2	0	27810.6	1111020215	1	1	8	62	1	0	1	0	0	1	3	6	33543.5
10211300108	1	1	4	59	1	0	1	1	0	0	1	0	21211	1111020216	1	1	2	0	0	0	1	0	0	1	0	0	13382.8
10211300109	1	1	10	50	1	0	1	0	0	0	1	0	53450.3	1111040401	1	1	6	45	1	0	1	0	0	1	3	9	26057.4
10211300110	1	1	5	32	1	0	1	0	0	0	0	5	19359.5	1111040402	1	1	14	65	1	0	1	0	0	1	3	0	36994.5
10211300111	1	1	4	0	0	0	0	0	0	0	3	0	39385.8	1111040403	1	1	7	45	1	0	1	1	0	1	4	3	16793.2
10211300112	1	1	6	32	1	0	1	0	0	0	2	0	36409.7	1111040404	1	1	10	49	1	4	1	0	0	1	5	7	42174.7
10211400101	1	1	5	36	1	0	1	0	0	0	2	0	13144.6	1111040405	1	1	6	53	1	3	1	0	0	1	1	0	20214.7
10211400102	1	1	2	32	1	0	2	0	1	0	0	0	10780.2	1111040406	1	1	4	35	1	0	1	0	0	1	1	0	17864.3
10211400103	1	1	5	29	1	0	1	0	0	0	1	0	12728	1111040407	1	1	13	61	1	0	1	0	0	1	6	0	48417.7
10211400104	1	1	2	45	1	3	1	0	1	0	0	0	12319.9	1111040408	1	1	5	69	1	0	1	0	0	1	0	0	18603.4
10211400105	1	1	5	50	1	3	3	0	1	0	1	0	17230.6	1111040409	1	1	6	52	1	0	1	0	0	1	3	0	37563.6
10211400107	1	1	5	55	1	3	1	0	0	0	3	0	22178.9	1111040410	1	1	9	35	1	0	1	0	0	1	3	0	33482.5
10211400108	1	1	8	60	1	0	2	0	1	0	2	0	35246.8	1111040411	1	1	7	45	1	0	1	0	0	1	3	0	21786.6
10211400109	1	1	5	35	1	0	1	0	0	0	1	0	15125.3	1111040412	1	1	7	58	1	0	1	0	0	1	1	0	30120.7
10211400110	1	1	3	34	1	0	1	0	0	0	0	0	24436.5	1111040413	1	1	8	70	1	0	1	0	0	1	3	4	27317.9
10211400111	1	1	8	35	1	0	1	0	0	0	1	0	31989.5	1111040414	1	1	3	27	1	0	1	0	0	1	0	10	10164
10211400112	1	1	7	52	1	0	1	0	0	0	4	0	45354	1111040415	1	1	6	45	1	0	1	1	0	1	3	5	25289.7
10212100101	1	1	4	55	1	3	1	0	0	0	1	0	23852.3	1111040416	1	1	5	58	1	5	1	0	0	1	1	10	15909.2
10212100102	1	1	8	76	1	3	1	0	0	0	3	0	31521.2	1121010101	1	1	7	41	1	0	1	0	0	1	4	0	31273.1
10212100103	1	1	7	55	1	4	1	0	0	0	5	0	32784.4	1121010102	1	1	9	55	1	4	1	0	0	1	0	5	44756.7
10212100104	1	1	12	60	1	0	1	0	0	0	2	0	17105.5	1121010103	1	1	10	49	1	4	1	0	0	1	5	4	64241.6
10212100105	1	1	7	33	1	0	1	0	0	0	3	0	26317.3	1121010104	1	1	4	75	1	2	1	0	0	1	0	0	16528.3
10212100106	1	1	7	60	1	0	1	0	0	0	0	0	15464.6	1121010105	1	1	14	73	1	0	1	0	0	1	5	0	74347.5
10212100107	1	1	5	35	1	0	1	0	0	0	0	0	9935.13	1121010106	1	1	8	42	1	0	1	0	0	1	5	6	33247.2
10212100108	1	1	6	60	1	0	1	0	0	0	0	0	24870.2	1121010107	1	1	8	45	1	0	1	0	0	1	5	4	24484.9
10212100109	1	1	5	43	1	0	2	0	0	0	2	0	16463.2	1121010108	1	1	10	80	1	0	1	0	0	1	4	0	29460.5
10212100110	1	1	5	65	1	0	1	0	0	0	0	0	23485.9	1121010109	1	1	7	70	1	0	1	0	0	1	1	0	25400.7
10212100111	1	1	8	43	1	2	1	0	0	0	5	0	21803.5	1121010110	1	1	9	53	1	0	1	1	0	1	2	0	46346.9
10212100112	1	1	4	45	1	3	1	0	0	0	1	0	20128.4	1121010112	1	1	5	32	1	0	1	0	0	1	0	5	13215.1
10212100201	1	1	3	50	1	0	1	0	0	0	1	0	31101.1	1121010113	1	1	9	48	1	2	1	0	0	1	4	0	21445.2
10212100202	1	1	8	42	1	0	1	0	0	0	5	0	25575	1121010114	1	1	8	35	1	0	1	0	0	1	2	0	25782.2
10212100203	1	1	9	52	1	3	1	0	0	0	0	0	19920.3	1121010115	1	1	6	48	1	0	1	0	0	1	2	0	16924.4
10212100204	1	1	8	54	1	0	1	0	0	0	2	3	60381.6	1121010116	1	1	18	67	1	3	1	0	0	1	10	5	86168
10212100205	1	1	4	50	1	0	1	0	0	0	1	16	47010.4	1121010501	1	1	4	0	0	0	1	0	0	1	1	0	21124.2
10212100206	1	1	5	31	1	0	1	0	0	0	1	0	23062.7	1121010502	1	1	16	28	1	0	1	0	0	1	2	0	47777.9
10212100207	1	1	5	41	1	0	1	0	0	0	3	0	23366	1121010503	1	1	4	0	0	0	1	0	0	1	3	0	22152.2
10212100208	1	1	9	40	1	0	1	0	0	0	3	0	26250.3	1121010504	1	1	6	0	0	0	1	0	0	1	3	0	40651.8
10212100209	1	1	3	42	1	0	1	0	0	0	1	0	37607.9	1121010505	1	1	4	0	0	0	1	0	0	1	2	0	32797.5
10212100210	1	1	8	47	1	3	1	0	0	0	1	0	30106.3	1121010506	1	1	7	0	0	0	1	0	0	1	3	0	27456.6
10212200101	1	1	4	41	1	0	1	0	0	0	0	0	11140.1	1121010507	1	1	10	28	1	0	1	0	0	1	2	0	35267.9
10212200102	1	1	2	45	1	0	1	0	0	0	0	0	18558.2	1121010508	1	1	4	0	0	0	1	1	0	1	0	0	26499
10212200103	1	1	4	0	0	0	0	1	0	0	3	0	31840.8	1121010509	1	1	10	55	1	0	1	1	0	1	1	0	30129.5
10212200104	1	1	6	50	1	0	1	1	0	0	2	16	39525.1	1121010510	1	1	11	48	1	0	1	0	0	1	3	0	47119.5
10212200105	1	1	7	45	1	3	1	0	0	0	4	0	22067.2	1121010511	1	1	7	80	1	0	1	0	0	1	0	0	24097.2
10212200106	1	1	6	60	1	0	1	0	0	0	4	0	18344.2	1121010512	1	1	10	0	0	0	1	1	0	1	4	0	24784.5
10212200107	1	1	8	45	1	0	1	0	0	0	3	0	31990.4	1121010513	1	1	16	68	1	0	1	1	0	1	5	0	42001.3
10212200108	1	1	5	0	0	0	0	0	0	0	3	0	26738.7	1121010514	1	1	13	56	1	4	1	0	0	1	4	0	45623.9
10212200109	1	1	5	29	1	3	1	0	0	0	1	0	20048	1121010515	1	1	8	0	0	0	1	1	0	1	4	0	34785.4
10212200110	1	1	3	62	1	0	1	1	0	0	0	0	55349.4	1121010516	1	1	8	72	1	3	1	0	0	1	3	0	38493.2
10212200111	1	1	8	40	1	0	1	0	0	0	3	0	22795.1	1121020201	1	1	9	0	0	0	1	0	0	1	1	0	26710
10212200112	1	1	8	50	1	0	1	0	0	0	2	10	38008.5	1121020202	1	1	6	27	1	2	1	0	0	1	1	0	28651
10212200201	1	1	5	45	1	0	1	0	0	0	2	14	34459.8	1121020203	1	1	16	70	1	0	1	0	0	1	6	0	52791.1
10212200202	1	1	6	72	1	3	1	0	0	0	2	0	38317.6	1121020204	1	1	6	21	1	0	1	0	0	1	0	10	28153.8
10212200203	1	1	9	89	1	0	1	0	0	0	1	0	55825.4	1121020205	1	1	8	45	1	0	1	0	0	1	4	4	44785.8
10212200204	1	1	9	45	1	0	1	0	0	0	5	0	14528.8	1121020206	1	1	12	47	1	0	1	0	0	1	2	7	33964.2
10212200205	1	1	5	44	1	0	1	0	0	0	3	12	25856.5	1121020207	1	1	6	60	1	3	1	0	0	1	2	6	30633
10212200206	1	1	12	80	1	3	1	0	0	0	1	0	36538.7	1121020208	1	1	5	0	0	0	1	0	0	1	1	0	28949.2
10212200207	1	1	4	50	1	0	1	0	0	0	2	0	20270.1	1121020209	1	1	6	0	0	0	1	0	0	1	2	0	26242.3
10212200208	1	1	6	31	1	0	1	0	0	0	4	0	20327.6	1121020210	1	1	9	40	1	0	1	0	0	1	2	0	30639.4
10212200209	1	1	3	0	0	0	0	0	0	0	2	0	28952.9	1121020211	1	1	2	0	0	0	1	0	0	1	0	0	19007.2
10212200210	1	1	5	60	1	0	1	0	0	0	3	0	23552.9	1121020212	1	1	6	38	1	0	1	0	0	1	0	0	26856.5
10212200211	1	1	7	55	1	0	1	0	0	0	3	0	27148.1	1121020213	1	1	13	26	1	0	1	0	0	1	2	5	43348
10212200212	1	1	5	24	1	0	1	0	0	0	2	10	21299.4	1121020214	1	1	5	0	0	0	1	0	0	1	1	0	27223.7
10212300101	1	1	1	0	0	0	0	1	0	0	0	0	11586.4	1121020215	1	1	3	0	0	0	1	0	0	1	1	0	24983
10212300102	1	1	12	45	1	0	1	0	0	0	1	0	27440.2	1121020216	1	1	6	0	0	0	1	0	0	1	1	0	27289.3
10212300103	1	1	7	51	1	0	1	1	0	0	2	0	23463	1121020601	1	1	11	60	1	2	1	0	0	1	3	4	34984.7
10212300104	1	1	5	50	1	0	2	0	0	0	0	0	11682.2	1121020602	1	1	5	0	0	0	1	1	0	1	1	0	26033.3
10212300105	1	1	2	42	1	0	1	1	0	0	0	0	13257.9	1121020603	1	1	7	55	1	3	1	0	0	1	2	0	46405
10212300106	1	1	4	29	1	0	2	0	0	0	2	0	12351.3	1121020604	1	1	2	55	1	4	1	1	0	1	0	0	21785
10212300107	1	1	8	54	1	0	3	0	0	0	2	0	30156.2	1121020605	1	1	11	58	1	2	1	0	0	1	4	4	56468.5
10212300108	1	1	8	43	1	0	3	0	0	0	2	0	29657.3	1121020606	1	1	7	36	1	0	1	0	0	1	2	5	35637.1
10212300109	1	1	4	50	1	0	1	0	0	0	2	0	22640.8	1121020607	1	1	10	41	1	4	1	0	0	1	3	12	47252.7
10212300110	1	1	6	50	1	3	1	1	0	0	2	0	19673.7	1121020608	1	1	7	0	0	0	1	0	0	1	5	0	34218.4
10212300111	1	1	6	95	1	2	1	0	0	0	0	0	18096.8	1121020609	1	1	9	52	1	6	3	1	0	1	3	6	40465.7
10212300112	1	1	4	40	1	0	1	0	0	0	0	10	10741.2	1121020610	1	1	15	60	1	0	1	0	0	1	1	0	65259
10212300201	1	1	5	40	1	0	2	0	0	0	0	0	24886.2	1121020611	1	1	9	51	1	0	3	0	0	0	1	0	18634.8
10212300202	1	1	6	24	1	3	1	0	0	0	0	0	13339.8	1121020612	1	1	5	0	0	0	1	0	0	1	4	0	24590.2
10212300203	1	1	5	62	1	0	2	0	0	0	1	0	16197.7	1121020613	1	1	10	42	1	0	1	0	0	1	1	14	31915.6
10212300204	1	1	6	30	1	0	2	0	0	0	1	0	23723	1121020614	1	1	19	35	1	0	1	1	0	1	3	8	48898.8
10212300205	1	1	6	70	1	0	1	0	0	0	1	0	21220.2	1121020615	1	1	7	18	1	0	1	0	0	1	3	1	25887.7
10212300206	1	1	5	42	1	0	2	0	0	0	3	10	31557	1121020616	1	1	10	0	0	0	1	0	0	1	4	0	36004.5
10212300207	1	1	3	0	0	0	0	0	0	0	2	12	21961.6	1121030301	1	1	9	35	1	0	1	1	0	1	4	0	34935.8
10212300209	1	1	3	0	0	0	0	0	0	0	2	0	25340.5	1121030302	1	1	8	36	1	0	1	0	0	1	1	16	34384
10212300211	1	1	6	42	1	3	1	0	0	0	3	0	17473.8	1121030303	1	1	10	58	1	4	1	0	0	1	3	8	29285
10212300212	1	1	8	50	1	0	1	0	0	0	0	0	31441	1121030304	1	1	8	18	1	5	1	0	0	1	3	10	38809.4
10212400101	1	1	5	46	1	0	2	0	0	0	3	0	49022.4	1121030305	1	1	8	55	1	0	1	0	0	1	0	10	28938.8
10212400102	1	1	7	57	1	0	1	0	0	0	3	0	63235.5	1121030307	1	1	11	55	1	0	1	0	0	1	2	0	42484.2
10212400103	1	1	4	35	1	3	1	1	0	0	1	0	63476.6	1121030308	1	1	7	67	1	0	1	1	0	1	0	3	31527
10212400104	1	1	5	0	0	0	0	1	0	0	4	0	43867.2	1121030309	1	1	6	45	1	0	1	0	0	0	0	5	22141.8
10212400105	1	1	8	76	1	4	1	0	0	0	3	0	51733.7	1121030310	1	1	10	57	1	3	1	1	0	1	3	16	35036.7
10212400106	1	1	6	39	1	0	1	0	0	0	2	0	74956.6	1121030311	1	1	8	0	0	0	1	0	0	0	4	0	26029.1
10212400107	1	1	5	55	1	0	1	0	0	0	1	0	70671.2	1121030312	1	1	6	42	1	0	1	0	0	1	2	2	22703.7
10212400108	1	1	8	55	1	0	2	0	0	0	1	0	121034	1121030313	1	1	10	46	1	0	1	0	0	1	3	0	27975.6
10212400109	1	1	8	43	1	0	2	0	0	0	2	0	78920.1	1121030314	1	1	4	0	0	0	1	0	0	1	0	0	16593.5
10212400110	1	1	7	36	1	0	2	0	0	0	5	0	24526	1121030315	1	1	6	56	1	0	1	1	0	1	2	10	23622.5
10212400111	1	1	5	32	1	4	1	0	0	0	2	0	11640.5	1121030316	1	1	8	40	1	0	1	0	0	1	1	8	29512.9
10212400112	1	1	4	0	0	0	0	1	1	0	0	0	63074.2	1121030701	1	1	9	55	1	0	1	0	0	1	0	4	31848.8
10212400201	1	1	3	26	1	4	1	0	0	0	1	0	18503.8	1121030702	1	1	6	35	1	0	1	0	0	1	0	5	19298.5
10212400202	1	1	7	40	1	0	1	0	0	0	2	0	21939.3	1121030703	1	1	5	0	0	0	1	0	0	0	1	0	14511
10212400203	1	1	10	65	1	0	3	0	0	0	5	0	26924.6	1121030704	1	1	7	30	1	0	1	0	0	1	0	12	26057.3
10212400204	1	1	6	52	1	0	2	0	0	0	4	0	21338.7	1121030705	1	1	8	24	1	0	1	0	0	1	0	2	22040
10212400205	1	1	5	42	1	0	3	0	0	0	2	0	15326.2	1121030706	1	1	7	46	1	0	1	1	0	1	1	0	25084.7
10212400206	1	1	9	45	1	0	1	0	0	0	2	0	21093.7	1121030707	1	1	7	25	1	0	1	1	0	1	1	3	25293.3
10212400207	1	1	8	60	1	0	1	0	0	0	2	0	21346.4	1121030708	1	1	7	0	0	0	1	1	0	1	2	0	31280.6
10212400208	1	1	8	50	1	0	3	0	0	0	0	0	23938.4	1121030709	1	1	7	0	0	0	1	0	0	1	2	0	25331.4
10212400209	1	1	5	57	1	4	2	0	0	0	0	12	26168.3	1121030710	1	1	4	52	1	4	1	1	0	0	0	0	23724.6
10212400211	1	1	7	55	1	0	1	0	0	0	3	0	15753.6	1121030711	1	1	6	40	1	0	1	0	0	1	0	9	24414.3
10212400212	1	1	4	35	1	0	1	0	0	0	2	0	18776.9	1121030712	1	1	10	45	1	0	1	1	0	0	0	0	33448.5
10213100101	1	1	7	55	1	4	1	0	0	0	0	0	58915.9	1121030713	1	1	5	0	0	0	1	1	0	0	2	0	14837.1
10213100102	1	1	8	70	1	0	1	0	0	0	1	0	43211.4	1121030714	1	1	11	46	1	0	1	1	0	0	3	1	33208.1
10213100103	1	1	9	54	1	0	1	0	0	0	2	0	45404.1	1121030715	1	1	11	52	1	0	1	1	0	0	2	3	24361.3
10213100104	1	1	5	51	1	0	1	0	0	0	3	0	61113.6	1121030716	1	1	10	40	1	0	1	1	0	0	2	0	27986
10213100105	1	1	2	78	1	3	1	0	0	0	0	0	43232.2	1121040401	1	1	8	50	1	0	1	1	0	1	4	2	29983.8
10213100106	1	1	6	40	1	3	1	1	0	0	4	0	37201.9	1121040402	1	1	13	54	1	0	1	0	0	0	4	7	33481.7
10213100107	1	1	4	40	1	3	1	0	0	0	1	0	31589.5	1121040403	1	1	18	52	1	0	1	1	0	1	7	0	116489
10213100108	1	1	2	65	1	0	2	0	0	1	0	0	35072.3	1121040404	1	1	12	42	1	2	1	0	0	1	4	0	57801.7
10213100109	1	1	6	52	1	2	1	0	0	0	4	0	70965.7	1121040405	1	1	3	67	1	0	1	0	0	0	1	1	12161.1
10213100111	1	1	14	57	1	0	1	0	0	0	4	0	45175.3	1121040406	1	1	12	70	1	0	1	0	0	1	4	10	43158.2
10213200101	1	1	1	22	1	0	1	0	0	0	0	0	20578.5	1121040407	1	1	8	53	1	0	1	0	0	1	3	0	40843.8
10213200103	1	1	8	40	1	0	1	0	0	0	0	0	38251.5	1121040408	1	1	9	65	1	0	1	0	0	1	2	1	34668.3
10213200104	1	1	4	0	0	0	0	0	0	0	3	12	50804.1	1121040410	1	1	16	61	1	0	1	0	0	1	2	3	51657.8
10213200105	1	1	4	32	1	0	1	0	0	0	0	14	43705.4	1121040411	1	1	10	45	1	2	1	0	0	1	5	7	23344.7
10213200106	1	1	3	38	1	0	1	0	0	0	0	0	29107.9	1121040412	1	1	5	0	0	0	1	0	0	0	0	0	19730.2
10213200107	1	1	7	45	1	0	1	0	0	0	2	0	36793.6	1121040413	1	1	12	43	1	3	1	0	0	1	6	0	32899.7
10213200108	1	1	10	40	1	4	1	0	0	0	2	0	24623.2	1121040414	1	1	5	0	0	0	1	0	0	0	3	0	21952
10213200110	1	1	4	33	1	0	2	0	0	0	0	0	13679.7	1121040415	1	1	11	49	1	0	1	0	0	1	4	5	34237.7
10213200111	1	1	5	30	1	0	1	0	0	0	1	0	23695.5	1121040416	1	1	6	0	0	0	1	0	0	1	1	0	24688.2
10213200112	1	1	3	0	0	0	0	0	0	0	0	0	19921.7	1131010201	1	1	20	29	1	0	1	1	0	1	8	4	117672
10213300101	1	1	5	50	1	4	3	1	0	0	3	14	70216.1	1131010202	1	1	16	38	1	3	2	0	0	1	7	0	37577.8
10213300102	1	1	5	40	1	4	3	0	0	0	2	20	105470	1131010203	1	1	14	69	1	0	1	0	0	1	5	4	57872.6
10213300103	1	1	4	68	1	3	1	1	0	0	1	0	67976.9	1131010204	1	1	10	23	1	0	1	0	0	1	5	10	90038.9
10213300104	1	1	5	60	1	4	1	0	0	0	2	0	68543.9	1131010205	1	1	9	49	1	0	1	0	0	1	4	4	36460.2
10213300105	1	1	5	65	1	2	1	0	0	0	2	0	105565	1131010206	1	1	8	0	0	0	1	0	0	1	6	0	54212.6
10213300106	1	1	4	55	1	0	1	1	0	0	0	0	55181	1131010207	1	1	11	32	1	3	1	0	0	1	2	5	36944.1
10213300107	1	1	5	48	1	0	1	0	0	0	2	0	85739.5	1131010208	1	1	3	30	1	4	1	0	0	1	0	3	17902.8
10213300108	1	1	6	0	0	0	0	0	0	0	2	0	72065.9	1131010209	1	1	6	0	0	0	1	0	0	1	3	0	19745.6
10213300109	1	1	6	59	1	2	1	0	0	0	3	0	93311.8	1131010210	1	1	8	47	1	0	1	0	0	1	4	0	34659.7
10213300110	1	1	4	67	1	0	1	0	0	0	1	0	62753.8	1131010211	1	1	8	41	1	0	1	1	0	1	5	0	41724.6
10213300111	1	1	7	59	1	2	1	0	0	0	0	0	73714.8	1131010212	1	1	10	80	1	0	1	0	0	1	1	4	40264.4
10213300112	1	1	4	63	1	0	1	0	0	0	1	0	61295.5	1131010213	1	1	7	45	1	3	1	0	0	1	4	1	70119
10213400101	1	1	4	75	1	0	1	0	0	0	0	0	16869.1	1131010214	1	1	11	43	1	2	1	0	1	1	7	0	51847.3
10213400102	1	1	6	31	1	0	1	0	0	0	1	14	39009.2	1131010215	1	1	8	34	1	0	1	0	0	1	2	0	37027.9
10213400103	1	1	10	58	1	0	1	1	0	0	6	0	62467.5	1131010216	1	1	7	0	0	0	1	0	0	1	3	0	46560.1
10213400104	1	1	6	56	1	0	3	0	0	0	3	0	82670	1131010601	1	1	16	60	1	0	1	0	1	1	6	0	71619
10213400105	1	1	6	37	1	3	1	0	1	0	2	0	38544.7	1131010602	1	1	3	0	0	0	3	0	0	1	0	0	17529
10213400106	1	1	6	0	0	0	0	1	0	0	0	0	66560	1131010603	1	1	9	38	1	3	1	0	0	1	5	0	24834.8
10213400107	1	1	10	0	0	0	0	0	0	0	2	0	21184.8	1131010604	1	1	7	38	1	0	1	0	0	1	4	4	35249.2
10213400108	1	1	6	48	1	3	1	0	0	0	1	0	15152.9	1131010605	1	1	6	37	1	3	3	0	0	1	3	3	32057.1
10213400109	1	1	5	40	1	4	3	0	1	0	3	0	24255.6	1131010606	1	1	9	45	1	0	1	0	0	1	5	8	94486.8
10213400110	1	1	6	47	1	0	3	0	0	0	3	14	52183.1	1131010607	1	1	9	45	1	0	1	0	1	1	5	0	42867.4
10213400111	1	1	9	48	1	3	3	0	0	0	0	0	15893	1131010608	1	1	7	58	1	0	3	0	0	1	4	0	20051.5
10213400112	1	1	8	54	1	2	1	0	0	0	2	0	18080.4	1131010609	1	1	13	54	1	3	1	0	1	1	5	6	50078.1
10220100101	2	1	2	66	1	0	3	1	0	0	0	0	8691.53	1131010610	1	1	3	0	0	0	1	0	0	1	0	0	27374.5
10220100102	2	1	5	74	1	0	1	0	0	0	0	0	14973.1	1131010611	1	1	9	53	1	4	1	0	0	1	3	2	55655
10220100104	2	1	9	64	1	0	1	0	0	0	2	0	25513.3	1131010612	1	1	10	52	1	0	1	0	0	1	2	0	30945.7
10220100105	2	1	4	0	0	0	0	0	0	0	1	0	12991.2	1131010613	1	1	7	58	1	0	1	0	0	1	4	10	34424.5
10220100106	2	1	5	46	1	0	1	1	0	0	2	0	16570.4	1131010614	1	1	6	45	1	0	1	0	0	1	4	0	36976.8
10220100107	2	1	4	0	0	0	0	1	0	1	1	0	7999.57	1131010615	1	1	9	50	1	0	1	0	1	1	3	0	41898.9
10220100108	2	1	6	67	1	0	1	1	0	1	4	0	8825.2	1131010616	1	1	17	54	1	0	1	1	0	1	2	10	55954.6
10220100109	2	1	3	33	1	0	1	0	0	1	0	0	8330.97	1131020301	1	1	8	0	0	0	1	0	0	1	3	0	22688.5
10220100110	2	1	5	63	1	2	1	0	0	0	2	0	21648.5	1131020302	1	1	10	53	1	0	1	0	0	0	5	9	23121
10220100111	2	1	5	31	1	0	1	0	0	1	1	0	10217.1	1131020303	1	1	12	52	1	3	1	1	0	1	3	5	33948.5
10220100112	2	1	2	36	1	0	3	0	0	0	0	0	6645.2	1131020304	1	1	14	70	1	0	1	0	0	1	6	9	49739.4
10220100113	2	1	1	0	0	0	0	0	0	0	0	0	5280.73	1131020305	1	1	7	59	1	0	1	0	0	0	0	12	12997.3
10220100114	2	1	9	0	0	0	0	1	0	1	2	0	20061.4	1131020306	1	1	5	0	0	0	1	0	0	0	2	0	17026.7
10220100115	2	1	2	26	1	0	1	0	0	0	0	0	7164	1131020307	1	1	7	0	0	0	1	0	0	0	4	0	28167.3
10220100116	2	1	4	62	1	3	3	1	1	0	1	0	129705	1131020309	1	1	4	0	0	0	3	0	0	0	2	0	24221.4
10220200101	2	1	5	0	0	0	0	0	0	1	4	0	19710.9	1131020310	1	1	7	0	0	0	1	1	0	1	0	0	42942.4
10220200102	2	1	5	36	1	0	1	0	0	1	2	0	9330.63	1131020311	1	1	10	75	1	4	1	0	0	1	1	0	25500.9
10220200103	2	1	6	36	1	4	1	0	0	1	2	0	8616.5	1131020312	1	1	5	0	0	0	1	0	0	1	2	0	25026
10220200104	2	1	10	0	0	0	0	0	0	0	2	0	15210.2	1131020313	1	1	9	0	0	0	1	0	0	0	4	0	25585.8
10220200105	2	1	10	35	1	0	1	0	0	0	3	0	15792.9	1131020314	1	1	18	40	1	3	1	0	0	1	5	0	89353
10220200106	2	1	8	60	1	0	1	0	0	0	0	5	20378.2	1131020315	1	1	6	41	1	0	1	0	0	1	2	0	21430.8
10220200107	2	1	7	73	1	4	1	0	0	0	2	8	10713.5	1131020316	1	1	11	66	1	0	1	0	0	1	3	4	58689.3
10220200108	2	1	7	39	1	0	1	0	0	0	2	5	11664.4	1131020701	1	1	5	70	1	0	1	1	0	1	1	10	21688
10220200109	2	1	4	75	1	0	1	0	0	0	0	0	10965.3	1131020702	1	1	7	55	1	0	1	0	0	1	3	6	28780.2
10220200110	2	1	3	0	0	0	0	0	0	0	1	0	9466.1	1131020703	1	1	5	39	1	3	1	1	0	1	3	1	24679.7
10220200111	2	1	2	80	1	0	1	1	0	0	0	0	11980.8	1131020704	1	1	11	37	1	0	1	0	0	1	5	6	34863.2
10220200112	2	1	4	0	0	0	0	0	0	0	3	0	21510.2	1131020705	1	1	5	42	1	0	1	0	0	0	2	10	25952.1
10220200113	2	1	6	59	1	0	1	0	0	0	0	0	35907.8	1131020706	1	1	10	28	1	0	1	0	0	1	3	8	36025.3
10220200114	2	1	8	55	1	4	1	0	0	0	2	0	21305.9	1131020707	1	1	7	42	1	0	1	0	0	0	2	0	15978.5
10220200116	2	1	8	55	1	3	1	0	0	0	2	0	16159.7	1131020709	1	1	11	0	0	0	1	0	0	0	1	0	29279.8
10220300101	2	1	5	45	1	0	3	0	0	0	2	0	18676.9	1131020710	1	1	11	55	1	0	2	0	0	0	4	2	26993.2
10220300102	2	1	4	0	0	0	0	0	0	0	3	0	12421.3	1131020711	1	1	18	41	1	0	1	0	0	0	6	0	80711.2
10220300103	2	1	10	58	1	3	1	0	0	0	5	0	45605.9	1131020712	1	1	6	0	0	0	1	0	0	1	3	0	48296.7
10220300104	2	1	5	62	1	0	1	0	0	1	2	0	10336.9	1131020713	1	1	5	41	1	3	1	0	1	1	2	7	22984.6
10220300105	2	1	5	0	0	0	0	1	0	0	2	5	19806.3	1131020714	1	1	6	51	1	0	1	0	1	1	2	0	65994.3
10220300106	2	1	4	40	1	0	1	0	0	0	2	0	10251.4	1131020715	1	1	7	65	1	3	1	0	0	1	2	0	48681.3
10220300107	2	1	10	65	1	0	1	1	0	0	6	0	36145.2	1131020716	1	1	16	41	1	0	1	0	1	1	6	16	39811.5
10220300108	2	1	8	67	1	3	2	0	0	0	3	0	19252.7	1131030401	1	1	5	0	0	0	1	0	0	1	2	0	28007.2
10220300109	2	1	5	0	0	0	0	0	0	0	2	0	12846.2	1131030402	1	1	5	0	0	0	1	1	0	1	3	0	31400.3
10220300110	2	1	3	0	0	0	0	0	0	0	1	0	19915.8	1131030403	1	1	5	0	0	0	3	0	0	1	4	0	19836.5
10220300111	2	1	3	0	0	0	0	0	0	0	2	0	13651.8	1131030404	1	1	5	38	1	3	2	0	0	1	3	0	18539.7
10220300112	2	1	7	65	1	0	1	1	0	0	1	0	25596.6	1131030405	1	1	4	40	1	3	1	1	0	1	1	4	23581
10220300113	2	1	3	63	1	3	1	0	0	0	0	0	7312.93	1131030406	1	1	9	60	1	0	1	0	0	1	2	0	43769.1
10220300114	2	1	6	0	0	0	0	0	0	0	3	0	16558.7	1131030407	1	1	14	28	1	0	1	0	0	1	3	0	60386.5
10220300115	2	1	3	0	0	0	0	0	0	0	1	10	9366	1131030408	1	1	3	30	1	0	3	0	0	1	0	0	13551.6
10220300116	2	1	3	0	0	0	0	0	0	0	0	0	9910.2	1131030410	1	1	8	0	0	0	1	0	0	1	4	0	34632.9
10220400101	2	1	2	52	1	3	1	0	0	0	0	0	9534.3	1131030411	1	1	13	0	0	0	1	0	0	1	5	0	42716.3
10220400102	2	1	10	50	1	3	1	0	0	0	5	0	13724.8	1131030412	1	1	24	41	1	0	1	0	0	1	7	4	108707
10220400103	2	1	8	45	1	0	1	0	0	0	3	8	14966.2	1131030413	1	1	10	50	1	3	1	0	0	1	5	8	70161.7
10220400104	2	1	6	38	1	0	3	1	0	0	3	8	13109.5	1131030414	1	1	11	33	1	3	1	0	0	1	3	5	61716.3
10220400105	2	1	4	0	0	0	0	0	0	0	3	0	15742.7	1131030415	1	1	8	31	1	0	1	0	0	1	2	12	82748.7
10220400106	2	1	4	56	1	0	1	1	0	0	2	0	25504.4	1131030416	1	1	9	65	1	0	1	0	0	1	4	3	38560.3
10220400107	2	1	4	33	1	0	1	0	0	0	2	0	14197	1131030801	1	1	15	65	1	4	1	0	0	0	3	0	53823.3
10220400108	2	1	7	28	1	0	1	0	0	0	2	0	7528.63	1131030802	1	1	7	0	0	0	1	1	0	1	1	0	23905.7
10220400109	2	1	8	42	1	0	1	0	0	0	2	0	10907.3	1131030803	1	1	9	38	1	3	1	0	0	1	2	0	29543.2
10220400110	2	1	6	40	1	0	1	0	0	0	3	0	10765.3	1131030804	1	1	8	40	1	3	1	1	0	0	3	0	27299.1
10220400111	2	1	7	46	1	0	1	0	0	0	3	0	16021.2	1131030805	1	1	6	26	1	0	1	0	0	1	0	0	23901.7
10220400112	2	1	7	36	1	0	1	0	0	0	2	0	19910.6	1131030806	1	1	8	52	1	0	1	1	0	1	2	8	25863.9
10220400113	2	1	4	0	0	0	0	0	0	0	2	5	9562.5	1131030807	1	1	6	0	0	0	1	0	0	1	0	0	21556.8
10220400114	2	1	8	45	1	0	1	1	0	0	0	0	6452.37	1131030808	1	1	6	0	0	0	1	0	0	1	1	0	19606.6
10220400115	2	1	10	57	1	3	1	0	0	0	5	0	18753.8	1131030809	1	1	5	0	0	0	1	0	0	1	0	0	14505.5
10220400116	2	1	6	41	1	0	1	1	0	0	3	0	18201.1	1131030810	1	1	7	18	1	0	1	1	0	0	5	0	31104.9
10320100101	2	1	4	55	1	3	1	0	0	0	1	0	12899.8	1131030811	1	1	6	17	1	0	1	0	0	1	0	1	36942.4
10320100102	2	1	7	0	0	0	0	0	0	0	5	0	11896.5	1131030812	1	1	6	0	0	0	1	0	0	0	2	0	13204
10320100103	2	1	7	54	1	0	1	0	0	1	2	0	13280.8	1131030813	1	1	24	31	1	0	1	1	0	1	6	0	122508
10320100104	2	1	4	29	1	3	1	0	0	1	0	0	6814.28	1131030814	1	1	5	0	0	0	1	1	0	0	2	0	12374.3
10320100105	2	1	2	30	1	0	1	0	0	1	0	0	6847.5	1131030815	1	1	10	23	1	3	1	0	0	0	3	8	29488.7
10320100106	2	1	2	85	1	3	1	0	0	0	0	0	6167.4	1131030816	1	1	14	51	1	0	1	0	0	1	1	5	35870.8
10320100107	2	1	6	38	1	0	1	0	0	1	3	0	12549.6	1131040101	1	1	8	44	1	0	3	0	1	1	5	10	28073.1
10320100108	2	1	7	48	1	0	1	0	0	0	3	0	14230.8	1131040102	1	1	7	35	1	0	1	0	0	1	4	5	27267.5
10320100109	2	1	1	55	1	3	1	0	0	1	0	0	5070.87	1131040103	1	1	9	42	1	0	1	0	0	1	4	0	65957.3
10320100110	2	1	10	0	0	0	0	0	0	1	2	0	16869.2	1131040104	1	1	9	52	1	0	1	0	1	1	6	4	38369.1
10320100111	2	1	6	54	1	0	1	0	0	0	1	0	17785.2	1131040105	1	1	13	63	1	0	1	0	1	1	5	0	71870.5
10320100112	2	1	6	54	1	0	1	0	0	0	1	10	16846.2	1131040106	1	1	6	48	1	3	1	0	1	1	3	0	31340.2
10320100113	2	1	5	49	1	0	1	0	0	1	1	0	8474.03	1131040107	1	1	10	57	1	0	1	0	0	1	1	0	49146.7
10320100114	2	1	6	48	1	0	1	1	0	0	1	0	11688.6	1131040108	1	1	15	60	1	3	3	0	0	1	4	0	38526.3
10320100115	2	1	7	41	1	2	1	0	0	1	2	0	17091.2	1131040109	1	1	7	52	1	0	1	0	0	1	4	6	36211.8
10320100116	2	1	9	33	1	0	1	0	0	0	2	0	17054.9	1131040110	1	1	5	0	0	0	1	0	0	1	2	0	27769.5
10320200101	2	1	7	47	1	3	1	0	0	1	4	0	32258.6	1131040111	1	1	11	66	1	0	1	0	0	1	4	3	57361.9
10320200102	2	1	10	52	1	0	1	0	0	0	4	0	25255.1	1131040112	1	1	7	26	1	3	1	0	0	1	1	9	36522.8
10320200103	2	1	11	40	1	2	1	0	0	0	5	0	34707.7	1131040113	1	1	11	60	1	0	1	0	0	1	2	16	41543.2
10320200104	2	1	5	0	0	0	0	0	0	0	0	0	17293	1131040115	1	1	4	26	1	0	1	0	0	1	0	0	25530.5
10320200105	2	1	4	0	0	0	0	0	0	0	2	0	17906	1131040116	1	1	8	52	1	1	1	1	1	1	4	10	18130.5
10320200106	2	1	6	0	0	0	0	0	0	0	3	0	13650.3	1131040501	1	1	4	60	1	0	1	0	0	0	0	3	19642.3
10320200107	2	1	2	24	1	0	2	0	0	1	0	0	10193	1131040502	1	1	6	46	1	3	1	0	0	1	4	0	55322.3
10320200108	2	1	9	35	1	0	1	0	0	0	4	0	23455.1	1131040503	1	1	2	44	1	0	1	0	0	1	0	10	13183
10320200109	2	1	11	83	1	0	2	0	0	0	7	0	33190.5	1131040504	1	1	4	66	1	3	1	0	0	1	0	10	19883.3
10320200110	2	1	4	41	1	2	1	0	0	0	2	0	14937	1131040505	1	1	8	40	1	0	1	1	0	1	4	8	29266.5
10320200111	2	1	5	0	0	0	0	1	0	0	4	5	18371.8	1131040506	1	1	16	64	1	0	1	0	0	1	3	3	85199.8
10320200112	2	1	2	63	1	0	2	0	0	0	0	0	16746.5	1131040507	1	1	5	56	1	0	1	0	1	1	1	0	32189.9
10320200113	2	1	3	0	0	0	0	0	0	0	1	0	15375.7	1131040508	1	1	9	50	1	3	1	0	0	1	5	0	41290
10320200114	2	1	8	58	1	3	1	0	0	0	3	0	14204	1131040510	1	1	7	29	1	2	1	0	0	1	1	0	29814.2
10320200115	2	1	5	55	1	0	1	0	0	0	1	0	16959.5	1131040511	1	1	7	51	1	0	1	1	0	1	4	0	80597.3
10320200116	2	1	5	61	1	0	1	1	0	0	3	0	26054.1	1131040512	1	1	6	45	1	0	1	1	0	1	4	0	60514.7
10320300101	2	1	7	55	1	0	1	0	0	0	0	0	15030.5	1131040513	1	1	10	48	1	0	1	0	0	1	5	2	57125.4
10320300102	2	1	3	55	1	0	1	0	0	0	0	0	9431.88	1131040514	1	1	19	45	1	0	1	1	0	1	10	7	84025.3
10320300103	2	1	11	51	1	0	1	0	0	1	5	0	20534	1131040515	1	1	7	41	1	2	1	0	0	1	2	6	20998.8
10320300104	2	1	5	0	0	0	0	0	0	0	2	0	10283.9	1131040516	1	1	8	51	1	3	1	0	1	1	3	0	35473.9
10320300105	2	1	4	45	1	3	1	1	0	0	1	0	12035.5	1131040901	1	1	5	0	0	0	1	1	0	1	3	0	22936.7
10320300106	2	1	4	65	1	0	1	0	0	0	0	0	14057	1131040902	1	1	14	30	1	0	1	0	0	1	1	0	56315
10320300107	2	1	5	50	1	0	1	0	0	0	3	8	13367	1131040903	1	1	16	63	1	3	1	0	0	1	8	0	48657.3
10320300108	2	1	5	0	0	0	0	0	0	0	3	0	8620.85	1131040904	1	1	7	0	0	0	1	0	0	1	3	0	24969.2
10320300109	2	1	8	66	1	3	2	0	0	0	0	0	18761.4	1131040905	1	1	13	38	1	0	1	0	0	1	3	6	41688.5
10320300110	2	1	4	0	0	0	0	0	0	0	0	0	10840.7	1131040906	1	1	9	42	1	0	1	0	0	0	4	0	22595.4
10320300111	2	1	12	57	1	0	2	0	0	0	5	0	21551.9	1131040907	1	1	5	61	1	6	1	0	0	1	1	0	27319.7
10320300112	2	1	7	53	1	0	1	0	0	0	0	0	21286.8	1131040908	1	1	8	0	0	0	1	1	0	1	2	0	33490.2
10320300113	2	1	1	0	0	0	0	0	0	1	0	0	6777.4	1131040909	1	1	9	48	1	0	3	0	0	1	4	0	28836
10320300114	2	1	6	45	1	0	1	0	0	0	3	0	19943.2	1131040910	1	1	12	28	1	2	1	0	0	1	6	0	30890.1
10320300115	2	1	5	0	0	0	0	0	0	0	3	0	21284.9	1131040911	1	1	10	17	1	0	1	0	0	1	4	0	27403.3
10320300116	2	1	14	60	1	3	1	0	0	0	2	0	35748.5	1131040912	1	1	7	0	0	0	1	0	0	0	4	0	24249.7
10320400101	2	1	5	27	1	0	1	1	0	0	2	0	25316.4	1131040913	1	1	7	0	0	0	1	0	0	1	3	0	31583
10320400102	2	1	5	0	0	0	0	0	0	0	4	0	14181.1	1131040914	1	1	22	32	1	4	1	0	0	1	7	0	96189
10320400103	2	1	9	25	1	2	3	0	0	0	3	0	23906.6	1131040915	1	1	9	0	0	0	1	1	0	1	4	0	33056.4
10320400104	2	1	6	28	1	0	1	0	0	0	0	0	17622.9	1131040916	1	1	7	70	1	0	1	0	0	0	0	0	32633.5
10320400105	2	1	12	46	1	0	1	0	0	0	8	0	29406.6	1141010101	1	1	6	48	1	0	1	0	0	1	3	0	43310.6
10320400106	2	1	11	72	1	3	1	0	0	0	7	0	32605.9	1141010102	1	1	8	54	1	0	1	0	0	1	3	0	26424.2
10320400107	2	1	7	47	1	0	1	0	0	0	4	0	12569	1141010103	1	1	9	46	1	2	1	0	1	1	2	1	29027.7
10320400108	2	1	3	0	0	0	0	0	0	0	0	0	31607	1141010104	1	1	8	51	1	0	1	0	0	1	4	0	45949.2
10320400109	2	1	8	65	1	3	1	0	0	0	0	0	13328.5	1141010105	1	1	9	40	1	0	1	0	1	1	1	1	19649.6
10320400110	2	1	6	0	0	0	0	0	0	0	2	0	16737.4	1141010106	1	1	10	70	1	0	1	1	0	1	2	0	32569.2
10320400111	2	1	9	45	1	0	1	0	0	0	3	0	17814.4	1141010107	1	1	10	40	1	2	1	0	0	1	2	0	33683.8
10320400112	2	1	12	50	1	0	1	0	0	0	3	0	14308	1141010108	1	1	7	34	1	0	1	0	0	0	1	0	29473.3
10320400113	2	1	6	0	0	0	0	0	0	0	4	0	21180.6	1141010109	1	1	8	60	1	3	1	0	0	1	3	0	30114.9
10320400114	2	1	7	52	1	0	1	1	0	0	4	0	20870	1141010110	1	1	5	0	0	0	1	0	0	1	2	0	26452.8
10320400115	2	1	5	60	1	0	1	0	0	0	0	0	13230.7	1141010111	1	1	13	64	1	0	1	0	0	1	3	0	69764.8
10320400116	2	1	6	32	1	0	1	0	0	0	1	0	15572.9	1141010112	1	1	11	40	1	0	1	0	0	1	4	3	19264.8
10420100101	2	1	6	56	1	0	1	0	0	1	0	0	13264.5	1141010113	1	1	6	55	1	1	1	1	0	1	2	0	47509.5
10420100102	2	1	5	0	0	0	0	0	0	1	2	0	12328	1141010114	1	1	2	28	1	2	1	0	0	1	0	0	15751.3
10420100103	2	1	7	30	1	3	1	0	0	1	4	0	23003.7	1141010115	1	1	8	18	1	0	1	0	0	1	4	0	54772.7
10420100104	2	1	1	0	0	0	0	0	0	0	0	0	1430.73	1141010116	1	1	10	49	1	0	3	0	0	1	0	0	27613.2
10420100105	2	1	7	70	1	2	2	0	0	0	1	0	18014.2	1141010501	1	1	7	0	0	0	1	1	1	1	0	0	42211.4
10420100106	2	1	6	40	1	3	1	0	0	0	3	0	14981.9	1141010502	1	1	9	45	1	3	1	0	1	1	4	0	54158.3
10420100107	2	1	2	25	1	3	1	0	0	0	0	0	10371.1	1141010503	1	1	14	35	1	3	1	1	0	1	6	0	53451.3
10420100108	2	1	6	55	1	3	1	0	0	0	3	6	10964.3	1141010504	1	1	6	36	1	0	1	1	1	1	2	0	68480.8
10420100109	2	1	2	63	1	6	2	1	0	0	0	0	13472.9	1141010505	1	1	14	65	1	0	1	0	1	1	3	0	55867.7
10420100110	2	1	4	0	0	0	0	0	0	1	0	0	9975.23	1141010506	1	1	12	34	1	0	1	0	1	1	5	0	51617.7
10420100111	2	1	4	0	0	0	0	1	0	1	0	0	37131.2	1141010507	1	1	10	0	0	0	1	0	1	1	2	0	39642
10420100112	2	1	7	44	1	4	3	1	0	1	0	0	14922.9	1141010509	1	1	7	58	1	0	1	0	1	1	4	0	29208.5
10420100113	2	1	11	60	1	0	1	1	0	0	4	0	32587	1141010510	1	1	7	0	0	0	1	0	1	1	4	0	41066.7
10420100114	2	1	7	80	1	0	1	0	0	0	3	0	19780.6	1141010511	1	1	19	37	1	0	1	0	1	1	4	0	69438.1
10420100115	2	1	2	40	1	6	1	0	0	0	0	0	5300.97	1141010512	1	1	5	20	1	0	1	0	0	1	2	0	29247
10420100116	2	1	4	50	1	0	1	0	0	0	1	0	14935.1	1141010513	1	1	12	70	1	0	1	0	1	1	1	4	35257
10420200101	2	1	7	55	1	0	1	0	0	0	1	0	21179.2	1141010514	1	1	4	43	1	0	1	0	0	1	1	0	23595.7
10420200102	2	1	2	0	0	0	0	1	0	0	0	0	6263.03	1141010515	1	1	4	0	0	0	1	0	1	1	0	0	35748.6
10420200103	2	1	2	37	1	3	1	0	0	0	0	0	11987.7	1141010516	1	1	2	0	0	0	1	0	0	1	1	0	32609
10420200104	2	1	7	65	1	3	1	1	0	1	1	0	13758.6	1141020201	1	1	7	0	0	0	1	0	0	1	0	0	34572
10420200105	2	1	10	52	1	3	1	0	0	0	1	0	33377.6	1141020202	1	1	11	69	1	0	1	1	0	1	1	6	49037.3
10420200106	2	1	3	40	1	3	1	0	0	0	0	0	11278.9	1141020203	1	1	2	0	0	0	1	0	0	1	0	0	11612.3
10420200107	2	1	4	45	1	0	1	0	0	0	0	0	20401	1141020204	1	1	7	39	1	0	1	0	0	1	2	0	17360.7
10420200108	2	1	4	41	1	0	1	1	0	0	2	0	19425.4	1141020205	1	1	10	67	1	3	1	1	0	1	0	0	38659.5
10420200109	2	1	11	62	1	0	1	0	0	0	2	0	54396	1141020206	1	1	7	37	1	2	1	0	0	0	0	4	18928
10420200110	2	1	4	33	1	3	1	0	0	1	1	0	19597.5	1141020207	1	1	8	32	1	0	1	0	0	0	1	2	29616.5
10420200111	2	1	5	0	0	0	0	0	0	0	0	0	22439.3	1141020208	1	1	6	42	1	0	1	0	0	1	3	0	27491.2
10420200112	2	1	4	0	0	0	0	0	0	0	2	0	22607.8	1141020209	1	1	5	55	1	0	1	1	0	0	0	0	22801.5
10420200113	2	1	4	0	0	0	0	0	0	1	0	0	16307.6	1141020210	1	1	6	0	0	0	1	0	0	0	1	0	16305.9
10420200114	2	1	4	0	0	0	0	0	0	0	2	0	11960.3	1141020211	1	1	6	19	1	3	1	1	0	0	3	0	35843.8
10420200115	2	1	6	0	0	0	0	0	0	1	2	0	13951	1141020212	1	1	12	51	1	2	1	0	0	1	1	6	32968.3
10420200116	2	1	6	45	1	3	1	1	0	0	4	0	24008.5	1141020213	1	1	8	55	1	2	1	1	0	1	4	10	48871.2
10420300101	2	1	9	70	1	0	1	0	0	0	3	0	21055.4	1141020214	1	1	6	50	1	0	1	0	0	0	3	4	16775
10420300102	2	1	4	0	0	0	0	1	0	0	2	0	18930.4	1141020215	1	1	11	32	1	0	1	0	0	1	4	0	31759.9
10420300103	2	1	5	48	1	0	1	0	0	0	2	10	117299	1141020216	1	1	10	53	1	0	1	0	0	1	3	0	64189.2
10420300104	2	1	5	0	0	0	0	0	0	0	3	0	18239.5	1141020601	1	1	7	32	1	0	1	0	0	1	1	0	50924.9
10420300105	2	1	4	49	1	0	1	0	0	0	0	0	13716.4	1141020602	1	1	7	49	1	0	1	0	0	1	4	0	53827.1
10420300106	2	1	11	60	1	4	1	0	0	0	4	0	44684.1	1141020603	1	1	6	0	0	0	1	0	0	1	4	0	31637.4
10420300107	2	1	7	44	1	5	3	0	0	0	3	0	10092	1141020604	1	1	10	42	1	3	1	0	0	1	3	0	42931.8
10420300108	2	1	6	65	1	4	1	0	0	1	1	0	9937.5	1141020605	1	1	6	25	1	0	1	0	0	1	2	0	24515.8
10420300109	2	1	5	59	1	0	3	0	0	0	0	0	13594.5	1141020606	1	1	4	35	1	0	1	0	0	1	2	0	37322.7
10420300110	2	1	8	0	0	0	0	0	0	0	2	0	18896	1141020607	1	1	6	64	1	3	2	0	0	0	1	0	16517.9
10420300111	2	1	4	50	1	0	1	0	0	0	0	10	15868.8	1141020608	1	1	12	46	1	0	1	0	0	1	1	7	25960.2
10420300112	2	1	2	35	1	0	1	0	0	0	0	0	6689.93	1141020609	1	1	5	0	0	0	1	0	0	1	1	0	26684.9
10420300113	2	1	4	47	1	0	1	0	0	1	1	0	9247.03	1141020610	1	1	6	0	0	0	1	0	0	1	4	0	26013.8
10420300114	2	1	6	70	1	0	1	0	0	0	1	0	12120.7	1141020611	1	1	6	35	1	0	1	0	0	1	3	0	22000.5
10420300115	2	1	6	35	1	4	1	0	0	0	0	0	13349.3	1141020612	1	1	8	60	1	0	1	0	0	1	0	0	26502.7
10420300116	2	1	9	55	1	0	1	0	0	0	3	0	20960.7	1141020613	1	1	6	34	1	0	1	0	0	1	2	0	20260.3
10420400101	2	1	5	51	1	0	1	0	0	0	3	0	10136.8	1141020615	1	1	8	48	1	0	1	0	0	1	5	0	81144.4
10420400102	2	1	7	0	0	0	0	0	0	0	2	0	22391.3	1141020616	1	1	6	48	1	0	1	0	0	1	4	0	29480.1
10420400103	2	1	5	51	1	0	1	0	0	0	3	0	22044.4	1141030301	1	1	6	47	1	0	1	1	0	1	1	0	20122.1
10420400104	2	1	1	65	1	3	1	0	0	0	0	0	7952.97	1141030302	1	1	4	26	1	1	1	0	0	1	0	0	14437.7
10420400105	2	1	2	0	0	0	0	0	0	0	0	0	7815.47	1141030303	1	1	9	28	1	0	2	0	0	1	0	0	27526.2
10420400106	2	1	6	60	1	0	1	0	0	0	2	0	13857.3	1141030304	1	1	6	57	1	4	1	0	0	1	2	0	15555.7
10420400107	2	1	5	50	1	0	1	0	0	1	1	0	10131.5	1141030305	1	1	8	66	1	0	1	1	0	1	4	0	38836
10420400108	2	1	3	50	1	0	1	0	0	0	0	0	11844.3	1141030306	1	1	14	70	1	0	1	1	0	1	5	0	49293.8
10420400109	2	1	5	0	0	0	0	0	0	0	4	0	22542.3	1141030307	1	1	12	69	1	3	1	0	0	1	2	2	52268.2
10420400110	2	1	1	0	0	0	0	1	0	0	0	0	8771.87	1141030308	1	1	5	0	0	0	1	1	0	1	3	0	25452.6
10420400111	2	1	8	60	1	0	1	0	0	0	3	0	15818.4	1141030309	1	1	16	68	1	2	1	1	1	1	7	2	55422.7
10420400112	2	1	6	70	1	3	1	0	0	0	2	0	39384.2	1141030310	1	1	8	46	1	0	1	1	1	1	2	0	73148.3
10420400113	2	1	3	80	1	0	1	0	0	0	1	0	12055.5	1141030311	1	1	9	40	1	0	1	1	1	1	5	1	72926.8
10420400114	2	1	8	86	1	0	1	0	0	0	3	10	43388.8	1141030312	1	1	7	75	1	3	1	0	1	1	2	0	31300.5
10420400115	2	1	4	50	1	3	1	1	0	0	1	0	12337.7	1141030313	1	1	7	23	1	0	1	0	0	1	2	8	28909.8
10420400116	2	1	3	35	1	0	1	0	0	0	0	0	11792.3	1141030314	1	1	4	26	1	0	1	0	1	1	1	0	34908.1
10511100101	1	1	5	24	1	0	1	0	0	0	0	0	11120.4	1141030315	1	1	15	46	1	2	1	0	1	1	5	9	52752.5
10511100102	1	1	3	44	1	0	3	0	0	0	0	0	10053.8	1141030316	1	1	12	28	1	0	2	0	1	1	1	0	46696.1
10511100103	1	1	12	52	1	3	1	0	0	0	0	0	24030.5	1141030701	1	1	6	38	1	0	1	0	0	1	1	4	26780.4
10511100104	1	1	7	60	1	0	1	0	0	0	1	0	13926.4	1141030702	1	1	6	58	1	0	1	1	0	1	1	0	23521.8
10511100105	1	1	11	30	1	5	1	0	0	0	2	0	18249.4	1141030703	1	1	8	62	1	3	1	0	0	1	1	8	28315.7
10511100106	1	1	6	40	1	0	1	0	0	0	3	0	16771.5	1141030704	1	1	7	40	1	0	1	0	0	1	2	0	21568.6
10511100107	1	1	9	45	1	0	1	0	0	0	6	0	13523.5	1141030705	1	1	4	64	1	0	1	1	0	1	0	10	28774.4
10511100108	1	1	3	0	0	0	0	0	0	0	0	0	11313	1141030707	1	1	12	58	1	0	1	0	0	1	3	12	31656.8
10511100109	1	1	6	56	1	0	1	0	0	0	0	0	8587.9	1141030708	1	1	6	63	1	0	1	0	0	1	1	6	37732
10511100110	1	1	9	80	1	3	1	0	0	0	3	0	10314	1141030709	1	1	5	50	1	0	1	1	0	1	1	0	23695.7
10511100111	1	1	5	28	1	0	1	0	0	0	0	0	11145.7	1141030710	1	1	7	49	1	0	1	0	0	1	0	7	19155.2
10511100112	1	1	7	65	1	0	1	0	0	0	0	0	19285.5	1141030711	1	1	8	41	1	0	1	1	0	1	1	8	31416.8
10511200101	1	1	9	68	1	3	1	0	0	0	3	0	17475.6	1141030712	1	1	8	42	1	0	1	0	0	0	1	2	19000.6
10511200102	1	1	3	45	1	0	1	0	1	0	1	0	9080.13	1141030713	1	1	15	61	1	2	1	0	0	1	2	2	46869.1
10511200103	1	1	7	0	0	0	0	0	1	0	0	0	25615.1	1141030714	1	1	7	42	1	0	3	0	0	0	3	4	17903
10511200104	1	1	7	50	1	0	1	0	1	0	0	0	28704.5	1141040401	1	1	9	42	1	0	3	0	0	0	0	0	24424.8
10511200105	1	1	8	48	1	3	1	0	1	0	2	0	14277.9	1141040402	1	1	9	40	1	3	1	0	0	1	6	0	25896.5
10511200106	1	1	6	0	0	0	0	0	1	0	1	0	14972.7	1141040403	1	1	8	48	1	0	1	0	1	1	2	0	22268.5
10511200107	1	1	6	45	1	0	1	0	1	0	0	0	38164.2	1141040404	1	1	22	60	1	0	1	0	1	1	3	0	62425.4
10511200108	1	1	2	0	0	0	0	0	1	0	1	0	17262.6	1141040405	1	1	9	35	1	3	1	0	0	0	3	0	23486.3
10511200109	1	1	5	55	1	6	1	0	0	0	1	0	13091.1	1141040406	1	1	10	45	1	3	1	0	0	0	3	0	29031.2
10511200110	1	1	8	48	1	0	1	0	1	0	1	0	17437.7	1141040407	1	1	8	44	1	0	1	0	1	1	1	10	26469
10511200111	1	1	6	47	1	2	1	0	1	0	4	0	18341.3	1141040408	1	1	4	0	0	0	1	0	1	1	1	0	28339
10511200112	1	1	4	45	1	4	1	0	1	0	1	0	13295.8	1141040409	1	1	9	47	1	4	1	0	0	1	2	6	18481.8
10511300101	1	1	9	51	1	2	1	1	0	0	4	0	48131.3	1141040410	1	1	10	70	1	3	1	0	0	0	1	5	45270.3
10511300102	1	1	8	57	1	3	1	0	0	0	1	0	22495.6	1141040411	1	1	14	28	1	3	1	1	0	1	3	16	36008.9
10511300103	1	1	4	49	1	0	1	0	1	0	1	0	30062	1141040413	1	1	18	45	1	0	1	0	0	1	3	0	39339.9
10511300104	1	1	7	40	1	2	1	0	0	0	4	0	23961	1141040414	1	1	9	38	1	0	1	0	0	1	5	7	21423.2
10511300105	1	1	5	55	1	0	1	0	0	0	2	0	14136.6	1141040415	1	1	10	32	1	0	1	0	0	1	3	0	50670.1
10511300106	1	1	6	40	1	0	1	0	0	0	3	0	9405.17	1141040416	1	1	17	35	1	0	1	0	0	1	0	0	61402.9
10511300107	1	1	3	24	1	6	1	0	0	0	0	0	11906.3	1151010201	1	1	9	60	1	0	1	0	0	1	1	5	42587.4
10511300108	1	1	5	45	1	0	1	0	0	0	3	0	15409.3	1151010202	1	1	8	40	1	2	1	0	0	1	4	0	26575.7
10511300109	1	1	7	42	1	4	1	0	1	0	3	0	33745.7	1151010203	1	1	7	0	0	0	1	1	0	1	2	0	35927
10511300110	1	1	6	41	1	3	1	0	0	0	2	0	13202.5	1151010204	1	1	5	48	1	3	1	0	0	1	1	0	16522.2
10511300111	1	1	6	55	1	5	1	0	1	0	2	0	10989.5	1151010205	1	1	6	55	1	0	1	0	0	0	2	1	14956.5
10511300112	1	1	6	22	1	0	1	0	1	0	2	0	17148.2	1151010206	1	1	8	60	1	0	1	0	0	1	0	10	23065
10511400101	1	1	5	55	1	0	1	0	0	0	0	0	13763.7	1151010207	1	1	15	68	1	0	1	1	0	1	6	5	40251.4
10511400102	1	1	6	50	1	0	1	0	0	1	3	0	12645.5	1151010208	1	1	6	50	1	0	1	0	0	1	4	0	30082.4
10511400103	1	1	9	46	1	0	1	0	0	0	3	0	11460.5	1151010209	1	1	12	60	1	0	1	0	0	1	1	16	39011.7
10511400104	1	1	6	52	1	0	1	0	0	0	1	0	14420.3	1151010210	1	1	2	0	0	0	1	0	0	0	0	0	7701.83
10511400105	1	1	5	48	1	0	1	0	0	0	2	0	14152.4	1151010211	1	1	8	45	1	3	1	0	0	1	3	10	35551.7
10511400107	1	1	5	0	0	0	0	0	0	0	0	0	10028.6	1151010212	1	1	6	65	1	2	1	0	0	0	0	10	12175.2
10511400108	1	1	8	48	1	0	1	0	0	0	1	0	16248.5	1151010213	1	1	12	43	1	0	1	0	0	1	1	5	25050.8
10511400109	1	1	7	45	1	4	1	0	0	0	3	0	9259.93	1151010214	1	1	6	47	1	0	1	1	0	1	0	4	67855.6
10511400110	1	1	3	75	1	3	1	0	0	0	0	0	7433.07	1151010215	1	1	6	0	0	0	1	0	0	1	2	0	25996.3
10511400111	1	1	8	76	1	0	3	0	0	0	4	0	14513.2	1151010216	1	1	8	0	0	0	1	0	0	1	3	0	22526.3
10511400112	1	1	4	40	1	0	1	0	0	0	1	0	11106.7	1151020301	1	1	8	48	1	3	1	1	0	1	0	10	28264.9
10512100101	1	1	9	36	1	0	2	0	0	0	3	10	17190.7	1151020302	1	1	5	0	0	0	1	0	0	0	4	0	21621.9
10512100102	1	1	6	25	1	0	1	0	0	0	0	0	8371.4	1151020303	1	1	8	44	1	0	1	1	0	0	0	12	19190
10512100103	1	1	6	49	1	3	2	1	0	0	4	0	25765.3	1151020304	1	1	6	0	0	0	1	0	0	0	1	0	23504.8
10512100104	1	1	4	0	0	0	0	0	0	0	1	0	11346.8	1151020306	1	1	13	45	1	0	1	0	0	1	5	10	29349.7
10512100105	1	1	9	46	1	3	1	0	0	0	3	0	21731.3	1151020307	1	1	11	53	1	0	1	0	0	0	3	0	23024.5
10512100106	1	1	5	61	1	0	1	0	0	0	2	0	18423.4	1151020308	1	1	6	0	0	0	1	0	0	0	2	0	20121.9
10512100107	1	1	2	68	1	4	2	0	0	0	0	0	10376.3	1151020309	1	1	13	57	1	3	1	1	0	1	5	1	30460.3
10512100108	1	1	4	0	0	0	0	0	0	0	1	0	18729.5	1151020311	1	1	17	54	1	0	1	0	0	1	2	7	55740.2
10512100109	1	1	13	28	1	0	2	0	0	0	1	0	40756.2	1151020312	1	1	6	55	1	0	1	0	0	0	0	3	26468.2
10512100110	1	1	6	28	1	3	1	0	0	0	0	0	13313	1151020313	1	1	18	52	1	0	1	0	0	1	2	14	52288.5
10512100111	1	1	8	34	1	0	1	0	0	0	2	0	15033.5	1151020314	1	1	20	0	0	0	1	0	0	0	3	0	41669.8
10512100112	1	1	9	49	1	0	1	0	0	0	4	0	19027.4	1151020315	1	1	11	58	1	2	1	0	0	0	0	10	44076.4
10512200101	1	1	5	63	1	3	1	0	0	0	0	0	14150.6	1151040101	1	1	5	0	0	0	1	0	0	0	1	0	14958.2
10512200102	1	1	4	33	1	0	1	0	0	0	1	0	7700.23	1151040102	1	1	5	0	0	0	1	0	0	1	0	0	12079.5
10512200103	1	1	6	40	1	0	1	0	0	0	4	0	22368.3	1151040103	1	1	1	25	1	0	1	0	0	0	0	0	9149.57
10512200104	1	1	3	0	0	0	0	0	0	0	0	0	11934	1151040104	1	1	11	46	1	0	1	0	0	1	2	14	35054.7
10512200105	1	1	7	50	1	0	1	0	0	0	2	0	19184	1151040105	1	1	6	0	0	0	1	0	0	1	0	0	17739.8
10512200106	1	1	11	62	1	0	1	0	0	0	0	10	18881.7	1151040106	1	1	5	0	0	0	1	0	0	0	1	0	17197.8
10512200107	1	1	5	40	1	0	1	0	0	0	1	0	18072.2	1151040107	1	1	9	37	1	0	1	0	0	1	0	0	25097.9
10512200108	1	1	3	50	1	0	1	0	0	0	1	0	21878.3	1151040108	1	1	13	38	1	0	1	1	0	1	4	0	27556.3
10512200109	1	1	6	35	1	0	1	0	0	0	2	0	14669.5	1151040109	1	1	7	0	0	0	1	0	0	0	1	0	21950.5
10512200110	1	1	4	29	1	0	1	0	0	0	1	12	25209	1151040111	1	1	9	0	0	0	3	0	0	0	0	0	23878.2
10512200111	1	1	6	40	1	6	1	0	0	0	3	3	12505.8	1151040112	1	1	7	38	1	0	1	0	0	0	2	6	34837.9
10512200112	1	1	9	60	1	0	1	0	0	0	1	12	28184.2	1151040113	1	1	9	59	1	0	1	0	0	0	2	0	46737.6
10512300101	1	1	8	38	1	0	3	0	0	0	5	0	25384.6	1151040114	1	1	9	0	0	0	1	0	0	1	0	0	15881.5
10512300102	1	1	4	32	1	0	1	0	0	0	0	5	10730.5	1151040115	1	1	7	49	1	0	3	0	0	0	0	2	18679.3
10512300103	1	1	2	52	1	0	1	0	0	0	0	0	16660.2	1151040116	1	1	8	0	0	0	1	0	0	1	3	0	26277
10512300104	1	1	4	55	1	0	1	0	0	0	1	0	23901.8	1161010301	1	1	11	67	1	0	2	0	0	1	2	9	33662.2
10512300105	1	1	6	48	1	0	1	0	0	0	0	0	27519.7	1161010302	1	1	14	32	1	0	1	0	0	1	0	10	42144.4
10512300106	1	1	4	52	1	3	1	0	0	0	0	0	16996.8	1161010303	1	1	7	41	1	0	1	0	0	1	3	0	22482.7
10512300107	1	1	5	42	1	4	1	0	0	0	3	10	32204.2	1161010304	1	1	7	60	1	0	2	0	0	0	1	7	14695.4
10512300108	1	1	4	50	1	3	1	1	0	0	2	0	28720.9	1161010305	1	1	10	0	0	0	1	0	0	0	3	0	22964.8
10512300109	1	1	8	42	1	0	1	1	1	0	3	0	35974.8	1161010306	1	1	11	56	1	2	1	0	0	0	6	5	34928.1
10512300110	1	1	5	40	1	0	3	0	0	0	1	0	8888.33	1161010307	1	1	9	0	0	0	1	0	0	1	4	0	32246.3
10512300111	1	1	4	80	1	4	3	0	0	0	0	0	15193.7	1161010308	1	1	8	0	0	0	1	0	0	1	3	0	23017.8
10512300112	1	1	5	0	0	0	0	0	1	0	4	10	27810.7	1161010309	1	1	11	0	0	0	1	0	0	0	2	0	38126
10512400101	1	1	6	0	0	0	0	0	0	0	4	0	15002.1	1161010310	1	1	12	47	1	3	1	0	0	1	3	10	41784.2
10512400102	1	1	3	27	1	4	1	0	1	0	0	0	11289	1161010311	1	1	7	42	1	2	2	0	0	0	4	0	23447.9
10512400104	1	1	8	41	1	4	1	0	0	0	5	0	19481.7	1161010312	1	1	6	55	1	0	1	0	0	1	0	5	24542.7
10512400105	1	1	5	40	1	4	1	0	1	0	2	0	15393.5	1161010313	1	1	8	0	0	0	2	0	0	0	3	0	26216.5
10512400106	1	1	8	23	1	0	1	1	0	0	3	0	25851.1	1161010314	1	1	5	0	0	0	1	0	0	0	1	0	26929.9
10512400107	1	1	9	38	1	0	1	0	1	0	2	0	21732.5	1161010315	1	1	8	55	1	0	2	0	0	0	1	7	26949.1
10512400108	1	1	3	28	1	0	1	0	1	0	1	9	12120.9	1161010316	1	1	5	0	0	0	1	0	0	0	3	0	22968.7
10512400109	1	1	5	62	1	0	1	0	0	0	0	0	25966.8	1161030101	1	1	8	82	1	3	1	0	0	1	2	3	34306.4
10512400110	1	1	8	47	1	6	1	0	1	0	6	0	44643.5	1161030102	1	1	5	50	1	0	1	0	0	1	2	0	18033.3
10512400111	1	1	13	62	1	0	1	0	0	0	1	0	40706.7	1161030103	1	1	5	0	0	0	1	1	0	1	4	0	28403.2
10512400112	1	1	4	35	1	0	1	0	1	0	1	0	19221.9	1161030104	1	1	4	35	1	0	1	0	0	1	2	0	16563.6
10513100101	1	1	6	38	1	0	1	0	0	0	3	16	41416.6	1161030105	1	1	5	0	0	0	3	0	0	1	2	0	19290.4
10513100102	1	1	6	35	1	0	1	0	0	0	2	0	61032.7	1161030106	1	1	4	55	1	0	1	1	0	1	0	10	17466.8
10513100103	1	1	1	51	1	0	1	0	0	0	0	0	45922.5	1161030107	1	1	9	75	1	3	3	0	0	1	1	10	25213.9
10513100104	1	1	6	50	1	0	1	0	0	0	3	0	120702	1161030108	1	1	1	0	0	0	2	0	0	1	0	0	13165.6
10513100105	1	1	7	49	1	0	1	0	0	0	3	0	32577.9	1161030109	1	1	6	40	1	0	1	0	0	1	2	12	19010.2
10513100106	1	1	4	25	1	0	1	0	0	0	1	10	13684.2	1161030110	1	1	3	0	0	0	1	0	0	1	1	0	17012.2
10513100107	1	1	3	46	1	4	1	0	0	0	1	0	31055.3	1161030111	1	1	8	48	1	0	1	0	0	1	2	6	24422.7
10513100108	1	1	3	38	1	0	1	0	0	0	0	0	17007.1	1161030112	1	1	13	0	0	0	1	0	0	1	5	0	44527.7
10513100109	1	1	1	66	1	4	1	1	0	0	0	10	42892.3	1161030113	1	1	6	66	1	3	1	0	0	1	1	6	21642
10513100110	1	1	7	45	1	4	1	1	0	1	4	0	57018.5	1161030114	1	1	6	30	1	0	1	0	0	1	0	16	36428.7
10513100111	1	1	4	0	0	0	0	0	0	0	2	0	44236.4	1161030115	1	1	7	42	1	0	1	0	0	1	3	8	31120.4
10513100112	1	1	8	26	1	3	1	0	0	0	1	0	38506.7	1161030116	1	1	14	67	1	4	1	0	1	1	5	4	47576.8
10513200101	1	1	9	82	1	6	1	0	0	0	1	0	28912	1161040201	1	1	9	46	1	4	1	0	0	1	4	10	28212.1
10513200102	1	1	5	70	1	0	1	0	0	0	0	0	12606.7	1161040202	1	1	10	0	0	0	1	0	0	1	5	0	29692.1
10513200103	1	1	4	0	0	0	0	0	0	0	0	0	16110.5	1161040203	1	1	12	0	0	0	1	0	0	1	2	0	33194.6
10513200104	1	1	9	0	0	0	0	0	0	0	2	0	23745.6	1161040204	1	1	5	50	1	0	1	0	0	1	0	0	18977.3
10513200105	1	1	6	45	1	3	1	0	0	0	2	0	19188.1	1161040205	1	1	10	51	1	0	1	0	0	1	1	7	37372
10513200106	1	1	7	38	1	3	1	0	0	0	2	0	16260.6	1161040206	1	1	9	45	1	0	1	0	0	1	1	0	31344.6
10513200107	1	1	8	54	1	0	1	0	0	0	2	0	20926.2	1161040207	1	1	7	36	1	0	1	0	0	1	1	14	26302.1
10513200108	1	1	19	76	1	0	1	0	0	0	7	0	83166.8	1161040209	1	1	5	0	0	0	1	0	0	1	2	0	25870.1
10513200109	1	1	15	0	0	0	0	0	0	0	3	0	43851.3	1161040210	1	1	6	0	0	0	1	0	0	1	2	0	19320.9
10513200110	1	1	6	38	1	0	1	0	0	1	2	0	22740.2	1161040211	1	1	4	0	0	0	1	0	0	1	1	0	17441.9
10513200111	1	1	4	0	0	0	0	0	0	0	0	0	10748.5	1161040212	1	1	8	58	1	3	1	0	0	1	0	4	31629.1
10513200112	1	1	8	0	0	0	0	0	0	0	1	0	18333.1	1161040213	1	1	6	35	1	0	1	0	0	1	0	0	20388.2
10513300101	1	1	5	42	1	0	1	0	0	0	2	0	32754.8	1161040214	1	1	6	45	1	0	1	0	0	1	2	1	21197
10513300102	1	1	8	70	1	0	1	0	1	0	4	0	71738	1161040215	1	1	3	0	0	0	1	0	0	1	2	0	20477.9
10513300103	1	1	5	36	1	2	1	0	0	0	3	0	18048.2	1171020101	1	1	6	43	1	0	1	0	0	0	4	16	20997.9
10513300104	1	1	7	57	1	4	1	0	0	0	1	0	33538.2	1171020102	1	1	7	56	1	0	3	0	1	1	4	8	49962.7
10513300105	1	1	7	46	1	4	1	1	1	0	4	0	26341.3	1171020103	1	1	6	0	0	0	2	0	0	1	1	0	22928.5
10513300106	1	1	8	58	1	0	1	0	0	0	1	0	60787.6	1171020104	1	1	7	46	1	0	1	0	0	1	4	8	20742.9
10513300107	1	1	3	21	1	0	1	1	0	0	1	0	27692.8	1171020105	1	1	13	60	1	4	3	0	0	1	4	16	42309.3
10513300109	1	1	5	50	1	3	1	0	0	0	2	0	24465.8	1171020106	1	1	7	56	1	4	1	1	0	1	1	4	67313.2
10513300110	1	1	8	32	1	0	1	0	0	0	1	0	45723.5	1171020107	1	1	9	45	1	3	2	0	0	1	5	8	34355.8
10513300111	1	1	7	61	1	0	1	0	1	0	0	0	40915.9	1171020108	1	1	3	53	1	3	2	0	0	1	1	12	23492.6
10513400101	1	1	8	54	1	0	1	1	0	0	4	10	29069	1171020109	1	1	6	51	1	0	1	0	0	1	0	0	29771.3
10513400102	1	1	3	40	1	0	1	1	0	0	0	0	26596	1171020110	1	1	6	46	1	0	1	1	0	1	3	0	197295
10513400103	1	1	6	46	1	0	1	1	0	0	4	12	45979.4	1171020111	1	1	3	30	1	0	1	0	0	1	0	0	80129.7
10513400104	1	1	14	55	1	0	1	0	0	0	5	0	18786.3	1171020113	1	1	7	50	1	4	1	0	0	1	2	16	33718.3
10513400106	1	1	3	50	1	0	1	1	0	0	1	16	61346.4	1171020114	1	1	7	35	1	0	2	0	0	1	3	9	35592.3
10513400107	1	1	8	45	1	0	3	0	0	0	6	0	46948.7	1171020115	1	1	8	40	1	4	3	0	0	1	2	3	20595.3
10513400110	1	1	5	45	1	4	1	1	0	0	3	0	49583.8	1171020116	1	1	4	34	1	4	3	0	0	1	2	9	15136.7
10513400111	1	1	3	70	1	0	1	1	1	0	0	0	66116.7	1171030201	1	1	7	56	1	5	1	1	0	1	2	3	120344
10513400112	1	1	6	30	1	0	1	0	1	0	0	0	11601.2	1171030202	1	1	5	0	0	0	1	0	0	1	3	0	42320.8
10520100101	2	1	2	50	1	6	1	0	0	1	0	0	13049.8	1171030203	1	1	5	0	0	0	1	0	0	1	2	0	10660.2
10520100102	2	1	6	48	1	0	3	1	0	0	1	8	25440.9	1171030204	1	1	5	0	0	0	1	0	0	1	2	0	37067.8
10520100103	2	1	9	49	1	4	1	0	0	0	3	0	26001.5	1171030205	1	1	4	70	1	0	1	1	0	1	0	8	42449.5
10520100104	2	1	4	70	1	0	1	0	0	0	1	0	10550.2	1171030206	1	1	5	34	1	0	1	0	0	1	0	0	24624.5
10520100105	2	1	3	35	1	0	1	0	0	1	0	0	8977.23	1171030207	1	1	4	0	0	0	1	0	0	1	3	0	12439.4
10520100106	2	1	5	35	1	3	1	0	0	0	2	0	15544.6	1171030208	1	1	2	0	0	0	2	0	0	0	0	0	9402.4
10520100107	2	1	5	35	1	0	1	1	0	0	2	0	11145.1	1171030209	1	1	5	43	1	0	3	0	0	0	3	0	21582.3
10520100108	2	1	5	64	1	0	1	0	0	1	0	0	13123.8	1171030210	1	1	13	61	1	0	1	0	0	1	4	0	67932.1
10520100109	2	1	6	39	1	0	3	0	0	1	2	0	6120.7	1171030211	1	1	8	44	1	0	1	0	0	1	5	5	45542.6
10520100110	2	1	5	71	1	0	1	0	0	1	2	5	5306.77	1171030212	1	1	4	47	1	0	1	0	0	1	2	4	28028.9
10520100111	2	1	6	0	0	0	0	0	0	0	3	0	13184.9	1171030213	1	1	6	52	1	0	1	0	0	1	2	8	22565.3
10520100112	2	1	6	45	1	3	1	0	0	1	4	0	12446.4	1171030214	1	1	5	37	1	0	1	0	0	1	0	10	12666.6
10520100113	2	1	4	60	1	3	1	0	0	1	0	0	9902.53	1171030215	1	1	6	0	0	0	1	0	0	1	3	0	24838.3
10520100114	2	1	3	0	0	0	0	0	0	1	1	0	6040.17	1171030216	1	1	5	49	1	0	1	0	0	1	1	4	18683.8
10520100115	2	1	6	45	1	0	1	0	0	1	2	0	8657.12	1202010301	1	2	7	58	1	0	2	0	1	1	0	10	50443.8
10520100116	2	1	2	35	1	2	1	0	0	1	0	0	7300.47	1202010302	1	2	10	35	1	4	2	0	1	1	4	0	60380.8
10520100201	2	1	7	35	1	0	1	0	0	0	2	0	12270.5	1202010303	1	2	3	32	1	0	1	0	1	1	0	16	32351.1
10520100202	2	1	6	60	1	0	3	0	0	1	0	0	15216.5	1202010304	1	2	4	25	1	4	2	1	1	1	0	12	30099.7
10520100203	2	1	9	45	1	0	2	0	0	1	2	0	19286.9	1202010305	1	2	4	32	1	4	2	1	1	1	0	10	20830.8
10520100204	2	1	8	47	1	0	1	0	0	1	0	0	12786.1	1202010306	1	2	7	56	1	0	1	0	1	1	3	12	78410
10520100205	2	1	6	36	1	0	1	0	0	0	0	0	28657.8	1202010307	1	2	8	60	1	0	1	0	1	1	4	10	42891.6
10520100206	2	1	7	71	1	0	1	0	0	0	1	0	15826.5	1202010308	1	2	11	57	1	4	1	0	1	1	4	0	50226.8
10520100207	2	1	5	60	1	4	1	0	0	0	2	0	15869.5	1202010309	1	2	7	50	1	4	1	0	1	1	3	12	32157.4
10520100208	2	1	7	65	1	0	1	0	0	1	0	0	11548.2	1202010310	1	2	4	28	1	0	2	0	1	1	2	10	38418.1
10520100209	2	1	6	51	1	0	1	0	0	0	1	0	15049.3	1202010311	1	2	14	65	1	0	1	0	1	1	3	0	47485.6
10520100210	2	1	4	30	1	0	1	0	0	0	0	0	13755.8	1202010312	1	2	6	34	1	0	1	0	1	1	3	0	30186.3
10520100211	2	1	5	0	0	0	0	0	0	0	2	0	11673.7	1202010313	1	2	7	43	1	0	2	0	1	1	5	16	33299.5
10520100212	2	1	3	40	1	0	1	0	0	1	0	0	10970.2	1202010314	1	2	7	62	1	3	1	0	1	1	0	14	49356.7
10520100213	2	1	3	0	0	0	0	0	0	1	0	0	7364.2	1202010315	1	2	2	82	1	4	1	0	1	1	0	10	38434.2
10520100214	2	1	2	0	0	0	0	1	0	0	0	0	11137	1202010316	1	2	6	53	1	4	1	0	1	1	3	3	51820.9
10520100215	2	1	14	62	1	0	1	0	0	1	2	0	23607.2	1202010701	1	2	4	48	1	0	2	0	0	1	2	10	44678.2
10520100216	2	1	9	38	1	0	1	1	0	0	0	0	47734.2	1202010702	1	2	5	42	1	0	1	0	0	1	3	8	66866.4
10520200101	2	1	7	74	1	0	1	0	0	1	0	2	12731	1202010703	1	2	5	49	1	4	1	1	0	1	3	8	77160
10520200102	2	1	3	55	1	4	3	0	0	1	0	0	10073.3	1202010705	1	2	4	39	1	4	2	1	0	1	1	0	34045.6
10520200103	2	1	5	65	1	3	1	0	0	1	1	0	7578.08	1202010706	1	2	5	38	1	0	2	0	0	1	1	10	30939
10520200104	2	1	11	55	1	0	1	0	0	1	3	0	21370.7	1202010707	1	2	8	57	1	0	1	0	0	1	3	0	102719
10520200105	2	1	3	35	1	0	3	0	0	1	1	0	9388.17	1202010708	1	2	6	52	1	3	2	0	0	1	4	16	45942.4
10520200106	2	1	10	66	1	0	3	0	0	1	0	0	20439.3	1202010709	1	2	9	59	1	0	1	0	0	1	1	0	63222
10520200107	2	1	5	0	0	0	0	0	0	0	0	0	3754.4	1202010710	1	2	8	49	1	0	2	1	0	1	0	16	38997.7
10520200108	2	1	7	43	1	0	1	0	0	1	4	0	20320.2	1202010711	1	2	26	75	1	0	1	0	0	1	10	6	246895
10520200109	2	1	9	43	1	0	1	0	0	0	5	0	40514.9	1202010712	1	2	6	61	1	4	1	0	0	1	1	16	137278
10520200110	2	1	6	47	1	0	1	0	0	1	0	0	11527.9	1202010713	1	2	5	45	1	0	2	0	0	1	2	10	91858.8
10520200111	2	1	11	60	1	0	1	0	0	1	4	0	21150.5	1202010714	1	2	4	45	1	4	1	0	0	1	2	12	44639.9
10520200112	2	1	5	35	1	3	1	0	0	1	1	0	9917.53	1202010715	1	2	4	57	1	0	1	0	0	1	1	7	214980
10520200113	2	1	7	63	1	4	2	0	0	1	1	0	8031.8	1202011101	1	2	3	0	0	0	3	0	1	1	1	0	56607.3
10520200114	2	1	4	60	1	2	2	0	0	1	1	0	12844.8	1202011102	1	2	8	43	1	0	1	0	0	1	4	10	195417
10520200115	2	1	4	27	1	0	3	0	0	1	0	0	6400.57	1202011103	1	2	6	51	1	4	1	0	1	1	3	10	70920.1
10520200116	2	1	7	0	0	0	0	0	0	1	4	0	10839.8	1202011104	1	2	6	0	0	0	1	1	1	1	3	0	75718.3
10520200201	2	1	8	41	1	0	2	0	0	0	3	0	16248.5	1202011105	1	2	4	64	1	0	2	1	0	1	1	6	64551
10520200202	2	1	8	70	1	3	1	0	0	0	2	0	20455.5	1202011106	1	2	7	34	1	4	2	1	1	1	3	0	36850.7
10520200203	2	1	3	35	1	0	2	0	0	1	0	0	9028.9	1202011107	1	2	4	0	0	0	1	0	0	1	2	0	35397.2
10520200204	2	1	3	0	0	0	0	0	0	0	1	0	11044.4	1202011108	1	2	5	60	1	4	2	0	1	1	2	0	58883.2
10520200205	2	1	6	60	1	0	2	0	0	1	0	0	9235.2	1202011109	1	2	7	38	1	0	2	0	0	1	4	3	42807.3
10520200206	2	1	7	49	1	4	2	0	0	0	4	8	11338.3	1202011110	1	2	6	0	0	0	1	0	1	1	0	0	43201
10520200207	2	1	11	53	1	0	2	0	0	0	2	0	23042.4	1202011111	1	2	6	0	0	0	2	0	1	1	3	0	39331
10520200208	2	1	11	57	1	0	1	0	0	0	1	0	26771.3	1202011112	1	2	4	37	1	0	2	0	1	1	0	0	29509.6
10520200209	2	1	4	29	1	0	1	0	0	0	0	0	9682.97	1202011113	1	2	5	34	1	0	2	0	0	1	2	14	26473.4
10520200210	2	1	4	58	1	2	2	0	0	0	1	0	23218.1	1202011114	1	2	7	65	1	0	1	0	0	1	1	12	54662.7
10520200211	2	1	2	26	1	0	3	0	0	0	0	0	8616.27	1202011115	1	2	6	36	1	4	2	0	1	1	3	14	26353.5
10520200212	2	1	4	70	1	0	1	0	0	1	0	0	10274	1202011116	1	2	9	52	1	0	1	0	1	1	7	12	105486
10520200213	2	1	6	33	1	0	3	0	0	0	1	0	9956.23	1202011501	1	2	4	65	1	4	1	0	1	1	2	0	86528.2
10520200214	2	1	8	48	1	0	1	0	0	0	2	0	20060.1	1202011502	1	2	9	47	1	0	3	1	0	1	5	14	75250.3
10520200215	2	1	9	47	1	0	1	0	0	1	0	0	10837.5	1202011503	1	2	13	75	1	4	2	0	1	1	5	8	48956.1
10520200216	2	1	8	35	1	0	2	0	0	1	1	0	10324	1202011504	1	2	6	45	1	0	1	0	1	1	4	10	47159.2
10520300101	2	1	5	0	0	0	0	0	0	0	3	0	42571.3	1202011505	1	2	5	38	1	0	1	0	1	1	0	8	104645
10520300102	2	1	6	0	0	0	0	1	0	0	0	0	16719.3	1202011506	1	2	13	86	1	4	1	1	1	1	8	2	194008
10520300103	2	1	8	55	1	0	1	0	0	0	0	0	26714.8	1202011507	1	2	10	43	1	0	1	0	1	1	6	10	115591
10520300104	2	1	9	65	1	3	1	0	0	0	0	0	24330.9	1202011508	1	2	6	44	1	0	2	0	1	1	4	10	70330.1
10520300105	2	1	7	60	1	0	3	1	0	0	2	0	29320.7	1202011509	1	2	5	37	1	3	2	0	1	1	1	12	64227.2
10520300106	2	1	11	51	1	0	1	0	0	0	7	0	19613.7	1202011510	1	2	3	0	0	0	1	0	1	1	1	0	74497.8
10520300107	2	1	9	41	1	0	1	0	0	0	3	0	29542	1202011511	1	2	5	42	1	4	2	0	1	1	3	2	21486.3
10520300108	2	1	4	65	1	4	2	0	0	0	0	0	14764.1	1202011512	1	2	3	34	1	0	2	0	1	1	1	0	50258
10520300109	2	1	8	47	1	0	1	0	0	0	5	0	19699	1202011513	1	2	5	80	1	4	1	0	1	1	0	0	30807
10520300110	2	1	12	50	1	0	1	0	0	0	1	0	27236	1202011514	1	2	3	57	1	3	1	0	1	1	1	10	77957.4
10520300111	2	1	5	45	1	3	1	0	0	0	3	0	14429.9	1202011515	1	2	6	45	1	0	1	0	1	1	3	0	35115.5
10520300112	2	1	7	42	1	0	1	0	0	0	4	0	13441.1	1202011516	1	2	16	58	1	4	2	0	1	1	0	0	37503.3
10520300113	2	1	5	65	1	5	1	0	0	0	2	0	20882	1202011901	1	2	3	55	1	4	1	0	0	1	0	6	30588.7
10520300114	2	1	4	0	0	0	0	1	0	0	2	0	6914.8	1202011902	1	2	4	0	0	0	2	0	0	1	2	0	54512.3
10520300115	2	1	9	51	1	0	1	0	0	0	3	0	60203.9	1202011903	1	2	3	0	0	0	1	0	0	1	0	0	32768.3
10520300116	2	1	7	38	1	0	1	0	0	0	3	0	17252	1202011904	1	2	6	49	1	4	1	0	0	1	2	0	171584
10520300201	2	1	4	51	1	0	2	0	0	0	1	0	15386.6	1202011905	1	2	6	42	1	4	1	0	0	1	5	0	120762
10520300202	2	1	8	40	1	0	1	0	0	0	0	0	12782.2	1202011906	1	2	5	0	0	0	2	0	0	1	3	0	31098.6
10520300203	2	1	3	0	0	0	0	0	0	0	0	0	7191.12	1202011907	1	2	6	57	1	4	1	0	0	1	1	1	62717.2
10520300204	2	1	7	50	1	0	1	0	0	0	1	0	13252.2	1202011908	1	2	3	61	1	0	1	0	0	1	0	16	76856.8
10520300205	2	1	9	56	1	3	1	0	0	0	0	0	26250.5	1202011909	1	2	4	62	1	4	1	0	0	1	2	16	41287.9
10520300206	2	1	6	37	1	0	1	0	0	0	4	0	18358.7	1202011910	1	2	6	43	1	4	1	0	0	1	3	8	35363
10520300207	2	1	9	60	1	0	1	0	0	0	1	0	17528.6	1202011911	1	2	5	27	1	4	1	0	0	1	0	8	40179.3
10520300208	2	1	7	40	1	0	1	0	0	0	4	0	14707.5	1202011912	1	2	4	25	1	3	1	0	0	1	0	12	22821.6
10520300209	2	1	7	35	1	4	1	0	0	0	3	0	17855	1202011913	1	2	3	0	0	0	1	0	0	1	0	0	33067.9
10520300210	2	1	4	62	1	0	1	0	0	0	1	0	14738.8	1202011914	1	2	6	62	1	4	1	0	0	1	0	12	33252.1
10520300211	2	1	4	25	1	0	1	0	0	0	0	0	36582.8	1202011915	1	2	9	62	1	4	1	1	0	1	0	10	51237.2
10520300212	2	1	5	48	1	2	3	0	0	0	3	0	16409.3	1202011916	1	2	7	43	1	4	1	1	0	1	2	9	98997.2
10520300213	2	1	12	37	1	0	1	0	0	0	3	4	15692	1202012301	1	2	6	41	1	0	1	0	0	1	4	0	51265.5
10520300214	2	1	13	55	1	0	1	0	0	0	0	0	36281.4	1202012302	1	2	9	23	1	0	1	0	0	1	2	0	34801
10520300215	2	1	6	37	1	0	2	0	0	0	3	0	10164.3	1202012303	1	2	2	22	1	4	1	0	0	1	0	1	36095.4
10520300216	2	1	5	36	1	3	1	0	0	0	1	16	22277.1	1202012304	1	2	4	33	1	0	2	0	0	1	0	9	21756
10520400101	2	1	4	39	1	0	1	0	0	0	2	0	7471.57	1202012305	1	2	4	34	1	0	1	0	0	1	1	3	33521.8
10520400102	2	1	3	45	1	0	1	0	0	0	0	0	6902.87	1202012306	1	2	8	38	1	4	1	0	0	1	2	8	31213.3
10520400103	2	1	5	0	0	0	0	0	0	0	2	0	9624.1	1202012307	1	2	4	32	1	4	1	0	0	1	1	5	28289.3
10520400104	2	1	11	50	1	0	1	0	0	0	3	0	36358.4	1202012308	1	2	5	38	1	4	2	0	0	1	1	8	60836.1
10520400105	2	1	9	62	1	0	1	0	0	0	2	0	31156.4	1202012309	1	2	7	37	1	4	2	0	0	1	0	3	32156.9
10520400106	2	1	9	70	1	3	1	0	0	0	1	0	23310.3	1202012310	1	2	7	50	1	4	1	0	0	1	5	2	43337.1
10520400107	2	1	5	75	1	0	1	0	0	0	0	0	15103.1	1202012311	1	2	10	59	1	0	1	0	0	1	2	10	41880.9
10520400108	2	1	5	51	1	0	1	0	0	1	0	0	13441.5	1202012312	1	2	11	60	1	4	1	1	0	1	4	2	71994.3
10520400109	2	1	4	41	1	2	1	0	0	1	1	0	5936.13	1202012313	1	2	6	44	1	4	1	0	0	1	3	12	29956.4
10520400110	2	1	7	48	1	0	1	0	0	0	1	0	15569.7	1202012314	1	2	9	78	1	4	3	1	0	0	1	19	24995.7
10520400111	2	1	3	50	1	0	1	0	0	1	0	0	8072.83	1202012315	1	2	5	85	1	0	1	0	0	1	0	14	27487.4
10520400112	2	1	6	46	1	0	1	0	0	1	0	0	16140.9	1202012316	1	2	11	61	1	4	2	1	0	1	3	10	62053.5
10520400113	2	1	4	73	1	0	3	0	0	1	0	0	16119	1202012701	1	2	4	65	1	4	1	1	1	1	2	12	82527.5
10520400114	2	1	6	45	1	0	1	0	0	1	1	0	29173.8	1202012702	1	2	8	40	1	3	2	1	1	1	5	16	52482.6
10520400115	2	1	8	55	1	0	3	0	0	0	0	0	21050.1	1202012703	1	2	5	0	0	0	2	0	1	1	3	0	32865.9
10520400116	2	1	5	0	0	0	0	1	0	1	2	0	19504.2	1202012704	1	2	6	45	1	4	2	0	1	1	3	0	23096.1
10520400201	2	1	5	38	1	0	1	0	0	0	3	0	16390.1	1202012705	1	2	6	37	1	4	2	0	1	1	3	5	25611.8
10520400202	2	1	1	0	0	0	0	0	0	0	0	0	8507.77	1202012706	1	2	2	0	0	0	1	0	1	1	0	0	18533.4
10520400203	2	1	7	60	1	0	1	0	0	0	0	0	21139.1	1202012707	1	2	10	29	1	0	1	0	1	1	1	0	65098.4
10520400204	2	1	5	45	1	3	1	0	0	0	1	0	12771	1202012708	1	2	9	58	1	0	1	0	1	1	3	12	42251.4
10520400205	2	1	7	48	1	0	1	1	0	0	4	0	26198.2	1202012709	1	2	8	26	1	3	2	0	1	1	2	10	33722
10520400207	2	1	6	38	1	0	1	0	0	1	3	0	14587.9	1202012710	1	2	2	56	1	4	1	1	1	1	0	9	31265.2
10520400208	2	1	8	37	1	0	3	0	0	0	4	0	26553	1202012711	1	2	6	57	1	0	2	0	1	1	0	1	21507
10520400209	2	1	6	47	1	3	2	0	0	0	2	0	10445.4	1202012712	1	2	7	52	1	1	1	0	1	1	4	14	49764.9
10520400211	2	1	8	50	1	0	1	0	0	0	3	0	15088.7	1202012713	1	2	5	46	1	0	1	0	1	1	2	3	47217.8
10520400212	2	1	10	55	1	0	1	0	0	1	1	0	16485.7	1202012714	1	2	6	53	1	0	2	0	1	1	3	1	28723
10520400213	2	1	3	0	0	0	0	1	0	1	0	0	15652	1202012715	1	2	6	56	1	4	1	1	1	1	3	4	62895.3
10520400214	2	1	10	66	1	0	2	0	0	1	0	0	16448.7	1202012716	1	2	3	0	0	0	1	1	1	1	2	0	53777.4
10520400215	2	1	4	32	1	0	1	0	0	1	0	0	6750.03	1202020401	1	2	4	45	1	0	1	0	1	1	1	3	42786.3
10520400216	2	1	6	47	1	0	1	0	0	1	3	5	15429	1202020402	1	2	3	30	1	2	2	0	1	1	0	12	35084.3
10620100101	2	1	6	50	1	4	2	0	0	0	2	0	10580.8	1202020403	1	2	4	36	1	0	1	0	0	1	0	4	44265.9
10620100102	2	1	3	29	1	0	1	0	0	0	0	5	16020.7	1202020404	1	2	2	43	1	0	2	0	1	1	1	8	33011.3
10620100103	2	1	5	60	1	0	1	0	0	1	0	0	25846	1202020405	1	2	4	0	0	0	1	0	1	1	3	0	59351.1
10620100104	2	1	3	66	1	2	1	0	0	1	0	0	9241.87	1202020406	1	2	7	49	1	2	2	1	1	1	5	8	42304.9
10620100105	2	1	7	78	1	0	1	0	0	0	0	0	8486.2	1202020407	1	2	10	66	1	2	1	0	0	1	2	10	88851.9
10620100106	2	1	4	41	1	0	1	0	0	1	0	0	7275.03	1202020409	1	2	2	0	0	0	2	0	1	1	0	0	21608.6
10620100107	2	1	4	36	1	0	1	0	0	1	2	0	8095.93	1202020410	1	2	3	32	1	0	2	0	1	1	1	0	25774.8
10620100108	2	1	3	34	1	2	1	0	0	1	0	0	6929.3	1202020411	1	2	8	40	1	0	1	0	0	1	4	10	43068.7
10620100109	2	1	6	0	0	0	0	0	0	0	3	0	17149	1202020412	1	2	6	48	1	4	1	0	1	1	1	0	43306.1
10620100110	2	1	5	35	1	1	1	1	0	1	1	0	11652	1202020413	1	2	6	33	1	4	2	0	1	1	1	12	21661
10620100111	2	1	8	36	1	3	1	0	0	1	1	0	5724.3	1202020414	1	2	7	50	1	0	1	0	0	1	4	16	46008.8
10620100112	2	1	4	30	1	0	1	0	0	0	1	0	9982.1	1202020415	1	2	8	50	1	0	1	0	1	1	3	10	40174.5
10620100113	2	1	7	35	1	0	1	0	0	1	1	0	11262.6	1202020416	1	2	2	47	1	0	2	0	0	1	0	12	40619.5
10620100114	2	1	11	45	1	0	1	0	0	0	3	0	21232.7	1202020801	1	2	4	38	1	0	1	0	0	1	1	8	34981.4
10620100115	2	1	4	40	1	3	1	0	0	1	2	0	8280.17	1202020802	1	2	5	49	1	0	2	0	1	1	3	5	65875.1
10620100116	2	1	5	62	1	3	1	0	0	0	0	0	9303.53	1202020803	1	2	4	21	1	0	1	1	1	1	3	0	503848
10620100201	2	1	5	0	0	0	0	0	0	0	2	0	11129.7	1202020804	1	2	2	52	1	0	1	1	1	1	0	1	51040.7
10620100202	2	1	4	36	1	6	1	0	0	0	1	0	8231.3	1202020805	1	2	6	60	1	0	3	0	0	1	3	14	47292.6
10620100203	2	1	8	80	1	4	1	0	0	0	2	8	20824	1202020806	1	2	4	29	1	0	3	0	0	1	0	12	25186.3
10620100204	2	1	5	63	1	3	1	0	0	1	0	8	14276.2	1202020807	1	2	4	47	1	0	2	0	0	1	2	16	86173.4
10620100205	2	1	11	35	1	3	1	0	0	1	5	0	14185.3	1202020808	1	2	8	0	0	0	1	0	0	1	3	0	105089
10620100206	2	1	6	40	1	0	1	0	0	0	4	0	11810.9	1202020809	1	2	3	35	1	0	2	1	0	1	1	14	27760.4
10620100207	2	1	10	49	1	4	1	0	0	1	4	0	15492.9	1202020810	1	2	7	28	1	0	2	0	0	1	2	2	56781.8
10620100208	2	1	8	43	1	0	3	0	0	0	5	0	14868.2	1202020811	1	2	6	62	1	0	1	0	1	1	0	6	72654.4
10620100209	2	1	5	74	1	0	1	0	0	0	0	0	16816.3	1202020812	1	2	5	37	1	0	1	0	0	1	2	7	33855.9
10620100210	2	1	6	48	1	0	1	0	0	0	3	0	13120.2	1202020813	1	2	5	42	1	3	2	0	0	1	2	0	52914.1
10620100211	2	1	4	60	1	0	1	0	0	0	2	0	11906.5	1202020814	1	2	10	43	1	0	1	0	0	1	6	9	51668
10620100212	2	1	9	35	1	0	1	1	0	0	4	0	33740.6	1202020815	1	2	4	31	1	4	1	0	0	1	0	7	30073.5
10620100213	2	1	8	40	1	0	1	0	0	0	2	0	12067.7	1202020816	1	2	7	62	1	4	1	0	0	1	4	4	50732.6
10620100214	2	1	8	46	1	0	1	0	0	1	2	0	9979.47	1202021201	1	2	4	45	1	0	1	0	1	1	2	6	27808
10620100215	2	1	5	40	1	0	1	0	0	1	3	0	30802.7	1202021202	1	2	10	65	1	0	1	1	1	1	3	4	61759.3
10620100216	2	1	8	35	1	3	1	1	0	0	3	10	55716.4	1202021203	1	2	9	65	1	4	1	0	1	1	3	12	37931.9
10620200101	2	1	7	48	1	0	1	0	0	0	3	0	25233.3	1202021204	1	2	5	32	1	4	1	0	0	1	3	1	28267.5
10620200102	2	1	7	43	1	3	1	0	0	0	2	0	12339.2	1202021205	1	2	6	36	1	0	2	0	1	1	1	10	36363.5
10620200103	2	1	8	51	1	0	1	0	0	1	3	0	11895.1	1202021206	1	2	14	52	1	0	2	0	1	1	7	0	56072.3
10620200104	2	1	7	76	1	2	1	0	0	0	0	0	25950.5	1202021207	1	2	5	60	1	4	1	1	1	1	1	12	52856.4
10620200105	2	1	6	45	1	2	1	1	0	0	0	10	12942.2	1202021208	1	2	5	50	1	0	1	1	1	1	1	4	38149
10620200106	2	1	11	80	1	0	1	1	0	0	4	0	20454.7	1202021209	1	2	7	48	1	0	1	0	1	1	5	0	43388.5
10620200107	2	1	6	56	1	0	1	0	0	0	0	0	19343.4	1202021210	1	2	4	0	0	0	1	0	1	1	3	0	27542.2
10620200108	2	1	4	40	1	0	1	0	0	0	0	0	12649.9	1202021211	1	2	6	0	0	0	1	0	0	1	3	0	47261.7
10620200109	2	1	3	46	1	4	3	0	0	0	1	0	13772.5	1202021212	1	2	4	38	1	3	1	0	1	1	2	4	35348.8
10620200110	2	1	6	41	1	2	1	0	0	1	2	0	11044.3	1202021213	1	2	2	60	1	1	3	0	0	1	0	0	15230.4
10620200111	2	1	5	0	0	0	0	0	0	0	3	0	9610.83	1202021214	1	2	5	0	0	0	1	0	1	1	3	0	57778.9
10620200112	2	1	3	49	1	3	1	0	0	0	0	0	10959.5	1202021215	1	2	3	31	1	0	1	0	1	1	0	12	29654.8
10620200113	2	1	7	52	1	0	1	0	0	0	1	0	12083.5	1202021216	1	2	6	57	1	0	1	1	1	1	1	0	60355.3
10620200114	2	1	8	55	1	0	1	0	0	0	3	0	11876	1202021601	1	2	6	50	1	3	1	0	0	1	3	4	24259.6
10620200115	2	1	6	0	0	0	0	0	0	0	2	0	9571.67	1202021602	1	2	3	60	1	0	1	0	1	1	1	9	49275.5
10620200116	2	1	12	47	1	0	1	0	0	0	5	0	26401.1	1202021603	1	2	8	43	1	0	1	0	1	1	1	8	83383.7
10620200201	2	1	10	45	1	0	1	0	0	0	1	0	11526.5	1202021604	1	2	5	0	0	0	1	0	1	1	4	0	69491.4
10620200202	2	1	10	30	1	0	1	0	0	0	2	0	17187.7	1202021605	1	2	4	46	1	0	2	0	1	1	2	5	28578.1
10620200203	2	1	6	42	1	0	1	1	0	0	1	0	8998.63	1202021606	1	2	5	32	1	0	1	0	1	1	0	4	65447.2
10620200204	2	1	2	30	1	0	1	0	0	0	0	0	10266	1202021607	1	2	7	30	1	4	1	0	1	1	0	5	49102.6
10620200205	2	1	2	50	1	0	1	1	0	1	0	0	11345.5	1202021608	1	2	3	65	1	3	1	0	1	1	0	8	36723.8
10620200206	2	1	5	51	1	0	1	0	0	0	1	0	16326.8	1202021609	1	2	4	71	1	0	1	0	1	1	0	20	34762.6
10620200207	2	1	10	27	1	0	1	1	0	0	3	0	10120.2	1202021610	1	2	2	60	1	3	3	0	1	1	0	10	29353.9
10620200208	2	1	10	50	1	0	1	0	0	0	5	0	45687.6	1202021611	1	2	5	48	1	0	1	0	1	1	2	16	91488
10620200209	2	1	6	0	0	0	0	0	0	0	2	0	18067.9	1202021612	1	2	4	44	1	0	2	1	1	1	2	10	80573.4
10620200210	2	1	6	49	1	0	1	0	0	0	3	0	11627.5	1202021613	1	2	3	76	1	4	1	0	1	1	0	12	82364.9
10620200211	2	1	3	35	1	3	1	0	0	0	0	0	14028.3	1202021614	1	2	11	40	1	0	2	0	1	1	3	4	55021.4
10620200212	2	1	8	49	1	0	1	0	0	0	2	0	19415	1202021615	1	2	5	71	1	0	1	0	1	1	1	6	98435.9
10620200213	2	1	14	70	1	0	1	0	0	0	5	0	38557	1202021616	1	2	9	82	1	0	1	1	1	1	3	16	115615
10620200214	2	1	15	49	1	3	1	0	0	0	2	0	30940.2	1202022001	1	2	4	45	1	4	1	0	0	1	1	9	52262
10620200215	2	1	3	29	1	0	1	1	0	0	0	0	17209.7	1202022002	1	2	1	0	0	0	1	0	0	1	0	0	11495.6
10620200216	2	1	4	54	1	0	1	1	0	0	2	0	20621	1202022003	1	2	6	50	1	0	1	0	0	1	4	0	79987.3
10620300101	2	1	5	75	1	3	3	0	0	1	1	0	9773.37	1202022004	1	2	5	0	0	0	1	0	0	1	0	0	46387.6
10620300102	2	1	8	0	0	0	0	0	0	0	4	0	10835.9	1202022005	1	2	4	58	1	0	1	0	0	1	0	10	26274.8
10620300103	2	1	9	41	1	0	1	0	0	1	1	0	11018.6	1202022006	1	2	8	42	1	0	2	0	0	1	4	14	20334.5
10620300104	2	1	10	40	1	0	1	0	0	0	1	0	14842.2	1202022007	1	2	2	60	1	0	1	0	0	1	0	8	27717.4
10620300105	2	1	4	28	1	3	1	0	0	0	0	6	9001	1202022008	1	2	7	52	1	3	1	0	0	1	5	10	28765.3
10620300106	2	1	14	32	1	0	1	0	0	0	0	0	18767.9	1202022009	1	2	8	62	1	3	2	0	0	1	0	8	37660.8
10620300107	2	1	4	0	0	0	0	0	0	1	0	0	9793.6	1202022010	1	2	6	0	0	0	1	0	0	1	2	0	41435.3
10620300108	2	1	6	53	1	0	2	0	0	1	0	0	12419.2	1202022011	1	2	4	35	1	0	1	0	0	1	2	14	38822.7
10620300109	2	1	7	0	0	0	0	0	0	0	0	0	8621.63	1202022012	1	2	3	74	1	0	1	0	0	1	1	6	36571.6
10620300110	2	1	3	0	0	0	0	0	0	0	2	0	9026.03	1202022013	1	2	4	0	0	0	1	1	0	1	1	0	47346.9
10620300111	2	1	7	51	1	3	1	0	0	0	0	0	9238.52	1202022014	1	2	5	36	1	0	1	0	0	1	1	1	83388
10620300112	2	1	7	42	1	3	1	0	0	0	2	0	18003.8	1202022015	1	2	6	26	1	0	1	0	0	1	1	14	193196
10620300113	2	1	5	18	1	0	1	0	0	0	0	10	12894.6	1202022016	1	2	5	0	0	0	1	0	0	1	1	0	42159.2
10620300114	2	1	8	57	1	3	1	0	0	1	0	0	12768.7	1202022401	1	2	7	70	1	0	1	1	0	1	3	2	76337.1
10620300115	2	1	4	35	1	0	1	0	0	1	0	0	12610.3	1202022402	1	2	6	59	1	3	1	0	0	1	2	12	60007
10620300116	2	1	2	55	1	0	1	0	0	1	0	0	10261.6	1202022403	1	2	9	33	1	4	2	0	0	1	2	7	52707.8
10620300201	2	1	8	39	1	0	1	0	0	0	3	0	7952.73	1202022404	1	2	5	72	1	2	1	0	0	1	0	5	102257
10620300202	2	1	6	35	1	0	1	0	0	0	3	0	13295.5	1202022405	1	2	4	64	1	4	1	0	0	1	1	6	87441.9
10620300203	2	1	4	55	1	3	1	0	0	0	2	0	13355.3	1202022406	1	2	8	68	1	0	1	0	0	1	0	0	40714.1
10620300204	2	1	6	38	1	3	1	0	0	0	1	0	12268.7	1202022407	1	2	2	32	1	0	1	0	0	1	0	16	41721.3
10620300205	2	1	8	57	1	0	1	0	0	0	4	0	102788	1202022408	1	2	5	48	1	0	2	0	0	1	2	8	55236.1
10620300206	2	1	7	36	1	1	1	0	0	0	4	0	31586.6	1202022409	1	2	4	42	1	4	1	0	0	1	2	10	35933.7
10620300207	2	1	6	45	1	0	1	0	0	0	3	0	19751.8	1202022410	1	2	5	42	1	0	1	0	0	1	1	7	41875.4
10620300208	2	1	8	29	1	2	3	0	0	0	2	0	9957.67	1202022411	1	2	7	42	1	0	2	0	0	1	5	0	57579.6
10620300209	2	1	4	30	1	3	1	0	0	0	0	0	9054.37	1202022412	1	2	6	54	1	3	1	0	0	1	1	3	49595.2
10620300210	2	1	12	51	1	4	1	0	0	0	4	0	38659	1202022413	1	2	5	75	1	0	1	0	0	1	1	12	65912.9
10620300211	2	1	5	26	1	3	1	0	0	0	2	0	19527.9	1202022414	1	2	7	43	1	0	1	0	0	1	5	5	31032.5
10620300212	2	1	5	47	1	0	1	0	0	0	0	0	18145.9	1202022415	1	2	7	64	1	3	1	0	0	1	0	8	45950.7
10620300213	2	1	11	48	1	3	1	0	0	0	0	0	23363.6	1202022416	1	2	15	71	1	4	1	0	0	1	1	8	75394.5
10620300214	2	1	10	70	1	3	1	0	0	0	2	10	18881.8	1202030101	1	2	5	44	1	4	2	0	0	1	3	12	49801.2
10620300215	2	1	7	45	1	0	3	0	0	0	3	0	39977.1	1202030102	1	2	10	42	1	0	1	0	1	1	3	6	109422
10620300216	2	1	4	68	1	3	1	0	0	0	1	0	9783.03	1202030103	1	2	7	47	1	0	1	0	1	1	3	1	33461.5
10620400101	2	1	6	65	1	4	1	0	0	0	2	0	10637.8	1202030104	1	2	4	0	0	0	1	0	1	1	2	0	18017.5
10620400102	2	1	7	34	1	0	1	0	0	0	1	0	13931.3	1202030105	1	2	5	60	1	4	1	0	0	1	0	1	51603
10620400103	2	1	6	50	1	3	3	0	0	1	2	0	12678.8	1202030106	1	2	4	0	0	0	1	0	1	1	1	0	50937.6
10620400104	2	1	12	56	1	0	1	0	0	0	0	0	30612.6	1202030107	1	2	6	81	1	4	1	0	1	1	1	7	134599
10620400105	2	1	7	55	1	0	1	0	0	0	1	0	19411.4	1202030108	1	2	4	58	1	4	1	0	1	1	2	10	59314.9
10620400106	2	1	4	48	1	0	1	0	0	1	1	0	13452	1202030109	1	2	7	72	1	0	1	0	1	1	1	1	61333.7
10620400107	2	1	10	42	1	3	1	0	0	0	7	0	17899.6	1202030110	1	2	5	61	1	3	1	0	1	1	2	10	56379.4
10620400108	2	1	2	63	1	0	1	1	0	0	0	0	12209.8	1202030111	1	2	5	50	1	4	1	0	1	1	1	8	40658.8
10620400109	2	1	4	0	0	0	0	0	0	1	1	0	15310.3	1202030112	1	2	2	61	1	0	1	0	1	1	0	10	64480.1
10620400110	2	1	4	34	1	0	2	0	0	1	0	10	13123.9	1202030113	1	2	6	55	1	4	1	0	1	1	4	0	288316
10620400111	2	1	17	62	1	3	1	0	0	0	3	0	81086.2	1202030114	1	2	5	47	1	4	2	0	1	1	1	6	23028.8
10620400112	2	1	6	40	1	0	1	0	0	0	2	5	12750	1202030115	1	2	2	0	0	0	1	0	1	1	0	0	17676.3
10620400113	2	1	7	44	1	0	1	0	0	0	3	0	13305.1	1202030116	1	2	4	56	1	0	1	0	1	1	0	5	29752.1
10620400114	2	1	2	0	0	0	0	1	0	0	1	0	7612.73	1202030501	1	2	1	0	0	0	2	0	1	1	0	0	14464.4
10620400115	2	1	9	80	1	0	1	0	0	1	3	0	19652	1202030502	1	2	4	34	1	4	1	0	1	1	0	5	45905.8
10620400116	2	1	12	35	1	0	1	0	0	1	0	0	18311.6	1202030503	1	2	5	52	1	0	2	0	1	1	3	8	34920.9
10620400201	2	1	2	52	1	3	1	0	0	0	0	0	5787.67	1202030504	1	2	5	42	1	0	1	0	1	1	2	8	43667
10620400202	2	1	4	36	1	0	1	0	0	0	0	0	6121.07	1202030505	1	2	3	0	0	0	1	0	1	1	0	0	41201.2
10620400203	2	1	7	40	1	0	1	0	0	0	2	0	14915.4	1202030506	1	2	5	66	1	2	1	0	1	1	1	12	35572.5
10620400204	2	1	3	37	1	5	1	0	0	0	0	0	8834.93	1202030507	1	2	3	45	1	2	2	0	1	1	0	0	23486.2
10620400205	2	1	5	30	1	0	1	0	0	0	1	0	11942.3	1202030508	1	2	1	73	1	6	1	0	1	1	0	8	11388.3
10620400206	2	1	4	45	1	0	1	0	0	0	2	0	14804.3	1202030509	1	2	4	39	1	0	2	0	1	1	1	12	42344.9
10620400207	2	1	8	45	1	0	1	0	0	0	1	0	22996.9	1202030510	1	2	7	52	1	0	1	0	1	1	3	0	40182
10620400208	2	1	9	35	1	0	1	0	0	0	3	0	13418.9	1202030511	1	2	5	49	1	4	1	0	1	1	2	10	21022.2
10620400209	2	1	3	48	1	0	1	0	0	1	0	0	8453.17	1202030512	1	2	4	0	0	0	2	1	1	1	2	0	36979.9
10620400210	2	1	2	32	1	6	1	0	0	0	0	0	6313.03	1202030513	1	2	5	40	1	0	2	0	1	1	3	10	46637.6
10620400211	2	1	4	35	1	4	1	0	0	0	2	0	9879.47	1202030514	1	2	4	0	0	0	1	0	1	1	2	0	75077.1
10620400212	2	1	4	19	1	0	1	0	0	0	1	7	9479.43	1202030515	1	2	5	46	1	3	1	0	1	1	2	0	42885.5
10620400213	2	1	10	42	1	0	1	1	0	1	6	0	20611.3	1202030516	1	2	6	38	1	4	1	0	1	1	0	8	35340.2
10620400214	2	1	6	35	1	0	1	0	0	0	2	0	7622.2	1202030901	1	2	4	28	1	0	2	0	0	1	0	10	41850.1
10620400215	2	1	8	53	1	3	1	0	0	0	2	0	13657.9	1202030902	1	2	4	38	1	2	1	1	0	1	2	8	90102.1
10620400216	2	1	5	58	1	6	1	0	0	0	0	0	7996.43	1202030903	1	2	4	52	1	4	1	0	0	1	1	10	39103.1
10720100101	2	1	3	28	1	0	1	0	0	1	0	0	7071.87	1202030904	1	2	4	42	1	4	1	0	0	1	2	3	38104
10720100102	2	1	6	65	1	0	1	0	0	0	3	0	19317.4	1202030905	1	2	5	41	1	0	2	0	0	1	2	5	33408.8
10720100103	2	1	5	36	1	6	1	1	0	0	2	0	22040.8	1202030906	1	2	6	52	1	0	1	0	1	1	2	2	51868
10720100104	2	1	6	35	1	3	1	0	0	0	2	0	14519.5	1202030907	1	2	2	69	1	0	1	0	0	1	0	10	17559.4
10720100105	2	1	5	40	1	0	1	0	0	1	1	0	10649	1202030908	1	2	6	0	0	0	1	0	0	1	5	0	43075.4
10720100106	2	1	7	45	1	0	1	0	0	0	0	12	35542.5	1202030909	1	2	6	40	1	3	1	0	0	1	3	0	43992.2
10720100107	2	1	7	35	1	2	1	0	0	1	0	0	18267	1202030910	1	2	4	27	1	0	1	0	0	1	0	9	18081.5
10720100108	2	1	5	58	1	4	3	0	0	1	1	0	11331.2	1202030911	1	2	8	33	1	0	3	0	0	1	2	2	23019.8
10720100109	2	1	10	57	1	4	3	0	0	1	0	0	19719.3	1202030912	1	2	14	64	1	3	1	0	0	1	5	0	92022.2
10720100110	2	1	8	62	1	3	1	0	0	1	0	0	11601.7	1202030913	1	2	8	65	1	3	1	0	0	1	2	0	71948.5
10720100111	2	1	1	0	0	0	0	0	0	1	0	0	7623.53	1202030914	1	2	9	33	1	0	1	0	0	1	3	5	39678.4
10720100112	2	1	6	55	1	4	3	1	0	0	0	0	13928.6	1202030915	1	2	6	55	1	0	1	0	1	1	4	9	63276.4
10720100113	2	1	4	70	1	5	1	0	0	1	0	0	9642.7	1202030916	1	2	11	60	1	0	1	0	1	1	1	10	101054
10720100114	2	1	6	48	1	0	1	0	0	1	1	0	12004.4	1202031301	1	2	4	0	0	0	1	0	1	1	0	0	60827.5
10720100115	2	1	10	70	1	4	1	0	0	1	0	0	20993.9	1202031302	1	2	8	50	1	0	1	0	1	1	0	0	109636
10720100116	2	1	4	48	1	0	3	0	0	0	0	0	10373.5	1202031303	1	2	7	50	1	2	1	0	1	1	0	1	23744.7
10720200101	2	1	8	36	1	0	3	0	0	1	2	0	8589.57	1202031304	1	2	6	52	1	3	1	0	1	1	3	0	18363.6
10720200102	2	1	5	27	1	0	1	1	0	0	2	0	13630.5	1202031305	1	2	5	67	1	0	2	0	1	1	0	2	30584.7
10720200103	2	1	3	88	1	4	1	1	0	0	0	0	18760.8	1202031306	1	2	6	45	1	0	3	0	1	1	4	1	26475.2
10720200104	2	1	2	35	1	0	1	1	0	1	0	0	9709.33	1202031307	1	2	3	29	1	4	1	0	1	1	0	8	28245.1
10720200105	2	1	6	41	1	0	1	0	0	0	1	14	10200.1	1202031308	1	2	4	52	1	0	1	0	1	1	1	0	39019.5
10720200106	2	1	5	66	1	0	1	0	0	0	0	9	7065.03	1202031309	1	2	14	31	1	3	1	0	1	1	3	0	53517.5
10720200107	2	1	3	0	0	0	0	0	0	0	0	0	26467.6	1202031310	1	2	4	25	1	0	1	0	0	1	0	5	60745.6
10720200108	2	1	2	36	1	0	1	1	0	0	1	0	9050.23	1202031311	1	2	1	0	0	0	2	0	1	1	0	0	25794.5
10720200109	2	1	4	60	1	0	1	0	0	1	1	7	11644.5	1202031312	1	2	7	44	1	2	1	0	1	1	4	0	43425.7
10720200110	2	1	4	65	1	0	1	0	0	0	1	0	20819.9	1202031313	1	2	6	39	1	3	1	0	0	1	4	0	42557.3
10720200111	2	1	9	67	1	3	1	1	0	0	3	0	41279.9	1202031314	1	2	3	47	1	0	3	1	1	1	1	0	29399.3
10720200112	2	1	12	0	0	0	0	0	0	0	3	0	19873.7	1202031315	1	2	7	46	1	0	1	0	1	1	5	0	34907.5
10720200113	2	1	11	53	1	6	3	0	0	0	4	0	15256.7	1202031316	1	2	5	0	0	0	1	0	1	1	2	0	34560
10720200114	2	1	3	67	1	3	2	1	0	0	0	10	11520.8	1202031701	1	2	7	39	1	3	2	0	1	1	4	0	55735.6
10720200115	2	1	4	54	1	0	2	1	0	0	1	0	25622.5	1202031702	1	2	5	37	1	0	2	0	1	1	2	0	49553.8
10720200116	2	1	9	46	1	4	1	0	0	0	3	0	16356.5	1202031703	1	2	2	65	1	4	2	0	1	1	0	10	120735
10720300101	2	1	6	0	0	0	0	0	0	1	3	0	11528.3	1202031704	1	2	3	60	1	0	3	0	1	1	1	5	52156.2
10720300102	2	1	9	55	1	0	1	0	0	1	1	0	15244.5	1202031705	1	2	5	43	1	0	2	0	1	1	2	4	55148.6
10720300103	2	1	7	54	1	3	1	0	0	1	1	0	12311.8	1202031706	1	2	7	42	1	0	2	0	1	1	4	4	94164
10720300104	2	1	4	23	1	3	1	0	0	1	0	0	14729.9	1202031707	1	2	2	75	1	0	2	1	1	1	0	0	139846
10720300105	2	1	4	28	1	4	3	0	0	1	0	0	6518.87	1202031709	1	2	6	54	1	6	2	1	1	1	4	0	78388.6
10720300106	2	1	6	60	1	0	1	0	0	0	1	0	17278.7	1202031710	1	2	2	53	1	0	2	0	1	1	0	0	56096.5
10720300107	2	1	10	24	1	0	1	0	0	0	1	0	25332.4	1202031711	1	2	6	46	1	0	2	0	1	1	4	0	118563
10720300108	2	1	10	75	1	0	1	1	0	0	2	0	25592.4	1202031712	1	2	5	58	1	0	2	0	1	1	3	0	87067.5
10720300109	2	1	4	52	1	3	2	0	0	0	0	0	13146.2	1202031713	1	2	5	58	1	4	2	0	1	1	0	8	65622.4
10720300110	2	1	16	70	1	0	1	0	0	0	6	0	30625.8	1202031714	1	2	9	66	1	0	2	0	1	1	2	0	67633.1
10720300111	2	1	2	47	1	0	1	0	0	1	0	0	10930.5	1202031715	1	2	7	62	1	2	2	0	1	1	0	0	75077.9
10720300112	2	1	5	40	1	0	3	0	0	1	0	0	10733	1202031716	1	2	7	46	1	0	2	0	1	1	4	10	61842.3
10720300113	2	1	9	28	1	2	1	0	0	0	1	0	13110	1202032101	1	2	5	0	0	0	2	0	0	1	0	0	27383.5
10720300114	2	1	3	0	0	0	0	0	0	1	0	0	13367.8	1202032102	1	2	6	52	1	0	1	0	0	1	4	0	31640.3
10720300115	2	1	6	65	1	3	1	0	0	0	1	0	19901.4	1202032103	1	2	1	0	0	0	1	0	0	1	0	0	10853.4
10720300116	2	1	12	43	1	0	1	0	0	1	5	0	14722.4	1202032104	1	2	16	65	1	0	1	0	0	1	3	0	58645.8
10720400101	2	1	6	0	0	0	0	0	0	0	3	0	10739.8	1202032105	1	2	6	35	1	0	1	0	0	1	2	0	33749.4
10720400102	2	1	4	30	1	3	3	0	0	1	0	8	8935.43	1202032106	1	2	5	40	1	0	1	0	0	1	3	0	50217.2
10720400103	2	1	3	0	0	0	0	0	0	1	2	0	14156.9	1202032107	1	2	4	0	0	0	1	0	0	1	0	0	63373
10720400104	2	1	6	0	0	0	0	0	0	0	5	0	13706	1202032108	1	2	4	0	0	0	1	0	0	1	1	0	136519
10720400105	2	1	8	34	1	0	1	0	0	0	0	0	13023.8	1202032109	1	2	6	45	1	0	1	0	0	1	4	5	38333.1
10720400106	2	1	10	40	1	4	1	1	0	0	5	0	13225.2	1202032110	1	2	8	0	0	0	3	0	0	1	6	0	20649
10720400107	2	1	2	40	1	4	1	0	0	0	0	0	7102.3	1202032111	1	2	6	44	1	0	1	0	0	1	3	0	21609.1
10720400108	2	1	3	36	1	0	1	1	0	0	0	0	16732.3	1202032112	1	2	8	62	1	0	1	0	0	1	0	14	60720.7
10720400109	2	1	4	48	1	4	1	0	0	0	1	0	22388.4	1202032113	1	2	6	40	1	3	1	0	0	1	2	12	37315.1
10720400110	2	1	5	60	1	3	1	1	0	0	0	0	20324.7	1202032114	1	2	6	41	1	0	1	0	0	1	3	0	40537.1
10720400111	2	1	9	60	1	3	1	0	0	0	5	10	9376.6	1202032115	1	2	6	0	0	0	1	0	0	1	3	0	31293.7
10720400112	2	1	6	0	0	0	0	0	0	0	5	0	12960.4	1202032116	1	2	5	39	1	3	1	0	0	1	0	5	71303.3
10720400113	2	1	3	50	1	0	1	0	0	0	0	0	17607.9	1202032501	1	2	4	0	0	0	1	0	1	1	2	0	61594.2
10720400114	2	1	8	23	1	0	1	0	0	1	0	7	10008.7	1202032502	1	2	5	45	1	0	1	0	0	1	1	9	36626.3
10720400115	2	1	5	25	1	0	1	0	0	0	0	9	7950.87	1202032503	1	2	18	45	1	0	1	0	0	1	5	0	93514.8
10720400116	2	1	6	46	1	0	1	0	0	0	2	0	16687.8	1202032504	1	2	4	80	1	0	1	0	1	1	0	0	54721.7
10820100101	2	1	7	43	1	0	1	0	0	1	4	0	9480.3	1202032505	1	2	8	55	1	0	1	0	1	1	4	0	97610.2
10820100102	2	1	7	42	1	0	1	0	0	1	3	0	8151.7	1202032506	1	2	4	0	0	0	1	0	0	1	0	0	36231.4
10820100103	2	1	4	30	1	0	1	0	0	1	0	0	6608.7	1202032507	1	2	5	49	1	0	1	0	0	1	3	0	47473.5
10820100104	2	1	5	24	1	0	1	0	0	1	0	0	9002.6	1202032508	1	2	5	31	1	0	2	0	0	1	1	0	24171.5
10820100105	2	1	3	63	1	0	1	0	0	1	0	0	7953.8	1202032509	1	2	7	56	1	0	2	0	0	1	1	0	38605.8
10820100106	2	1	7	41	1	0	1	0	0	1	4	0	10036.7	1202032510	1	2	7	49	1	0	2	0	0	1	1	0	42413.2
10820100107	2	1	5	23	1	3	1	0	0	1	0	0	6265.33	1202032511	1	2	10	29	1	4	2	0	0	1	3	0	35799.8
10820100108	2	1	9	75	1	0	1	1	0	0	4	0	15168.5	1202032512	1	2	6	58	1	0	2	0	0	1	2	0	47323
10820100109	2	1	6	30	1	0	1	0	0	0	4	0	9653.3	1202032513	1	2	9	38	1	0	1	0	0	1	1	0	131442
10820100110	2	1	8	58	1	0	1	0	0	1	1	0	9318.63	1202032514	1	2	10	43	1	0	2	0	0	1	4	0	47175.8
10820100111	2	1	6	52	1	3	1	0	0	1	0	0	24277.9	1202032515	1	2	4	70	1	0	1	1	1	1	1	0	130364
10820100112	2	1	8	40	1	0	1	0	0	1	3	0	18688.8	1202032516	1	2	11	0	0	0	2	0	1	1	1	0	51406.3
10820100113	2	1	9	60	1	0	1	0	0	1	2	5	21741.1	1202040201	1	2	6	39	1	0	2	0	0	1	3	0	34928.2
10820100114	2	1	5	70	1	0	3	0	0	1	0	0	10258.9	1202040202	1	2	5	32	1	4	2	0	0	1	2	5	28229.1
10820100115	2	1	8	53	1	0	1	0	0	1	2	0	14527.5	1202040203	1	2	10	53	1	2	2	1	0	1	8	0	57735.7
10820100116	2	1	15	60	1	0	1	0	0	1	4	0	19034.2	1202040204	1	2	5	43	1	0	2	0	0	1	1	0	41683.3
10820200101	2	1	5	51	1	0	1	0	0	0	1	0	9144.77	1202040205	1	2	8	60	1	0	2	0	1	1	5	0	34060.2
10820200102	2	1	3	0	0	0	0	0	0	1	2	0	7430.7	1202040206	1	2	5	32	1	3	1	0	0	1	0	0	37885.3
10820200103	2	1	4	54	1	0	1	0	0	0	2	0	8431.77	1202040207	1	2	5	36	1	0	2	0	0	1	3	0	30221.5
10820200104	2	1	8	61	1	0	1	0	0	0	3	8	18038.6	1202040208	1	2	4	33	1	0	2	0	0	1	1	0	27428.9
10820200105	2	1	3	56	1	0	1	0	0	0	0	0	8058.93	1202040209	1	2	3	66	1	0	2	0	0	1	0	0	50625.7
10820200106	2	1	3	71	1	3	1	1	0	0	0	0	11997	1202040210	1	2	5	75	1	4	1	0	0	1	0	0	41458.3
10820200107	2	1	10	72	1	3	1	0	0	0	3	0	15035.1	1202040211	1	2	15	45	1	0	1	0	0	1	4	5	100003
10820200108	2	1	3	0	0	0	0	0	0	0	0	0	12975.8	1202040212	1	2	10	0	0	0	1	0	1	1	4	0	65993.5
10820200109	2	1	9	59	1	3	1	0	0	0	1	0	29063.3	1202040214	1	2	7	28	1	3	2	0	0	1	1	0	49579.1
10820200110	2	1	4	70	1	4	1	0	0	0	0	0	12899	1202040215	1	2	7	45	1	4	2	1	0	1	5	0	43605.8
10820200111	2	1	10	52	1	2	1	0	0	0	5	0	17173.5	1202040216	1	2	6	33	1	0	1	0	0	1	1	0	55080.9
10820200112	2	1	7	50	1	0	1	0	0	0	3	9	19742.3	1202040601	1	2	10	55	1	0	2	0	0	1	1	0	54366.2
10820200113	2	1	11	58	1	0	1	0	0	0	2	0	19174.7	1202040602	1	2	5	43	1	0	2	0	0	1	1	9	29168.1
10820200114	2	1	8	0	0	0	0	0	0	0	3	0	17298	1202040603	1	2	6	78	1	3	2	0	0	1	1	0	31467.8
10820200115	2	1	7	0	0	0	0	0	0	1	1	0	16297.1	1202040604	1	2	12	60	1	3	3	0	0	1	5	0	38019.2
10820200116	2	1	6	58	1	3	1	0	0	0	1	0	18066.7	1202040605	1	2	7	45	1	0	2	0	0	1	4	0	45304.5
10820300101	2	1	6	41	1	0	1	0	0	0	3	0	13142.4	1202040606	1	2	5	39	1	0	2	0	0	1	2	0	27869.9
10820300102	2	1	5	0	0	0	0	0	0	0	2	5	6857.63	1202040607	1	2	9	40	1	0	2	0	0	1	5	0	64264.5
10820300103	2	1	3	60	1	4	1	0	0	0	0	0	6949.57	1202040608	1	2	17	0	0	0	1	0	0	1	10	0	188885
10820300104	2	1	3	0	0	0	0	1	0	0	0	0	10005.3	1202040609	1	2	5	46	1	0	2	0	0	1	3	0	31958.8
10820300105	2	1	5	46	1	2	1	0	0	0	3	0	13380.1	1202040610	1	2	5	38	1	4	3	0	0	1	2	7	24091.7
10820300106	2	1	2	0	0	0	0	0	0	1	0	0	4303.57	1202040611	1	2	6	45	1	0	2	0	0	1	3	0	62648.9
10820300107	2	1	6	60	1	0	1	1	0	0	1	0	15544	1202040612	1	2	3	48	1	4	2	0	0	1	0	0	118161
10820300108	2	1	8	40	1	0	1	1	0	0	4	10	25156.7	1202040614	1	2	10	60	1	4	3	1	0	1	3	9	94973.5
10820300109	2	1	8	45	1	3	1	0	0	1	0	0	12269	1202040615	1	2	9	50	1	0	1	0	1	1	3	0	142510
10820300110	2	1	4	58	1	0	1	0	0	0	1	0	10513.3	1202040616	1	2	3	59	1	0	1	0	1	1	1	0	125479
10820300111	2	1	3	0	0	0	0	0	0	1	1	0	7083.77	1202041001	1	2	4	18	1	0	2	0	0	1	1	1	36924.2
10820300112	2	1	8	52	1	3	1	0	0	0	1	7	18088.1	1202041002	1	2	7	35	1	0	1	0	1	1	3	0	78273.5
10820300113	2	1	6	70	1	0	1	0	0	0	0	0	8118.07	1202041003	1	2	7	51	1	4	1	0	1	1	4	2	99256.7
10820300114	2	1	5	0	0	0	0	0	0	1	1	0	7274.93	1202041004	1	2	6	73	1	0	1	0	1	1	0	0	128937
10820300115	2	1	3	45	1	0	3	0	0	0	1	0	10434.3	1202041005	1	2	6	38	1	3	2	0	0	1	1	0	23907.9
10820300116	2	1	3	42	1	2	1	0	0	0	1	0	8348.8	1202041006	1	2	6	47	1	0	2	0	1	1	2	0	38624.3
10820400101	2	1	5	40	1	3	1	0	0	0	3	0	16271.9	1202041007	1	2	3	0	0	0	1	0	1	1	1	0	43006.6
10820400102	2	1	6	63	1	0	1	0	0	0	0	0	18734.8	1202041008	1	2	8	46	1	4	2	0	1	1	6	10	36799.2
10820400103	2	1	7	49	1	0	1	0	0	1	2	0	13643.8	1202041009	1	2	10	62	1	0	1	0	1	1	3	0	91882.2
10820400104	2	1	12	48	1	0	1	0	0	0	7	0	44464.7	1202041010	1	2	4	47	1	3	1	0	1	1	1	0	32378.7
10820400105	2	1	5	26	1	0	1	0	0	1	0	0	13594.3	1202041011	1	2	8	57	1	0	2	1	1	1	2	0	68357
10820400106	2	1	8	45	1	0	1	0	0	1	3	0	16479	1202041012	1	2	3	30	1	0	1	0	1	1	0	0	26852.1
10820400107	2	1	6	65	1	0	1	0	0	0	2	0	14388.7	1202041013	1	2	6	70	1	3	1	0	1	1	2	0	53522.4
10820400108	2	1	8	30	1	0	1	0	0	0	3	0	12431	1202041014	1	2	11	60	1	3	1	0	1	1	1	0	81403.3
10820400109	2	1	8	39	1	0	1	0	0	1	1	0	9023.9	1202041015	1	2	5	56	1	0	1	0	1	1	3	0	31331.6
10820400110	2	1	6	38	1	3	1	0	0	0	0	0	13397.1	1202041016	1	2	7	40	1	4	2	0	0	1	5	0	33005.7
10820400111	2	1	5	45	1	0	1	0	0	0	1	10	12678	1202041401	1	2	2	51	1	0	2	0	1	1	0	0	16724.8
10820400112	2	1	3	69	1	3	1	0	0	1	0	0	7563.23	1202041402	1	2	6	0	0	0	1	0	1	1	5	0	81341.3
10820400113	2	1	4	65	1	0	1	0	0	0	1	0	7772.53	1202041403	1	2	3	48	1	0	1	0	0	1	1	0	43147.1
10820400114	2	1	5	41	1	0	1	0	0	1	2	0	8392.93	1202041404	1	2	7	48	1	0	1	0	1	1	3	0	40928.7
10820400115	2	1	6	82	1	3	1	0	0	0	1	0	13420	1202041405	1	2	4	56	1	0	1	0	1	1	1	0	73189.3
10820400116	2	1	11	61	1	0	1	0	0	1	2	0	10529.8	1202041406	1	2	5	38	1	0	2	0	0	0	2	0	25288.1
10911100101	1	1	5	49	1	0	1	0	1	0	2	0	16797.9	1202041407	1	2	10	43	1	0	1	0	0	1	3	4	134819
10911100102	1	1	5	32	1	0	1	0	0	0	2	0	17522.6	1202041408	1	2	5	60	1	0	3	0	1	1	3	0	37374.8
10911100103	1	1	9	38	1	0	1	0	1	0	4	7	24165.3	1202041409	1	2	16	33	1	0	1	0	1	1	4	0	69772.2
10911100104	1	1	11	47	1	0	1	0	0	0	8	0	21759.6	1202041410	1	2	7	55	1	0	1	0	1	1	4	0	52323.3
10911100106	1	1	2	70	1	4	3	0	0	0	0	0	11931.6	1202041411	1	2	5	39	1	0	1	0	1	1	2	0	27535.1
10911100107	1	1	10	55	1	0	3	0	0	0	4	0	33474	1202041412	1	2	8	39	1	0	1	0	1	1	5	0	85376.5
10911100108	1	1	5	26	1	0	1	0	0	0	2	0	29645.4	1202041413	1	2	5	56	1	3	2	1	1	1	3	3	46057.6
10911100109	1	1	6	34	1	0	1	0	0	0	1	0	28893.3	1202041414	1	2	5	43	1	4	1	0	1	1	2	0	24738.7
10911100110	1	1	8	46	1	0	1	0	0	0	4	0	14765.2	1202041415	1	2	5	46	1	0	1	0	1	1	3	0	45103.8
10911100111	1	1	4	45	1	3	1	0	1	0	2	0	45311.5	1202041416	1	2	4	51	1	0	2	0	1	1	1	5	27520.9
10911100112	1	1	5	69	1	0	1	0	1	0	0	0	120644	1202041801	1	2	11	52	1	0	1	0	1	1	6	0	96550.9
10911200101	1	1	8	43	1	0	1	0	0	0	3	0	17316.4	1202041802	1	2	4	0	0	0	2	0	1	1	3	0	35051.3
10911200102	1	1	4	0	0	0	0	0	1	0	3	0	12924.8	1202041803	1	2	8	38	1	0	1	0	1	1	4	0	65593.6
10911200103	1	1	6	54	1	0	3	0	0	0	0	0	12847.8	1202041804	1	2	4	0	0	0	2	0	0	1	2	0	51897.6
10911200104	1	1	11	34	1	0	1	0	0	0	3	0	24531.6	1202041805	1	2	4	66	1	4	1	0	1	1	0	0	43906.4
10911200105	1	1	8	28	1	4	1	0	0	0	0	0	20730.5	1202041806	1	2	10	42	1	0	1	0	1	1	5	0	78107.2
10911200106	1	1	6	48	1	0	3	0	0	0	2	0	14385.1	1202041807	1	2	5	0	0	0	2	0	1	1	4	0	32163.5
10911200107	1	1	6	42	1	0	3	0	0	0	4	0	17429.2	1202041808	1	2	4	39	1	4	2	0	1	1	2	0	25947.7
10911200108	1	1	5	0	0	0	0	0	0	0	3	0	17346	1202041809	1	2	6	73	1	0	2	0	1	1	1	0	62105.1
10911200109	1	1	7	41	1	4	1	0	0	0	3	0	13905.3	1202041810	1	2	4	0	0	0	2	0	0	1	2	0	30515.9
10911200110	1	1	3	0	0	0	0	0	0	0	0	0	8675.37	1202041811	1	2	5	65	1	4	1	1	1	1	0	0	81262.8
10911200111	1	1	8	56	1	2	1	0	0	0	5	0	16669.5	1202041812	1	2	4	48	1	4	1	0	1	1	2	0	44933.2
10911200112	1	1	4	31	1	4	1	0	0	0	1	0	16241.2	1202041813	1	2	6	42	1	0	1	0	1	1	2	0	57023.4
10911300101	1	1	8	61	1	4	1	0	1	0	2	0	24404.6	1202041814	1	2	5	52	1	4	2	0	1	1	3	0	25606.9
10911300102	1	1	3	23	1	4	2	0	1	0	0	0	9176.53	1202041815	1	2	8	39	1	4	2	0	1	1	3	0	53869.9
10911300103	1	1	7	43	1	4	1	0	1	0	4	0	18032.9	1202041816	1	2	14	46	1	0	1	0	1	1	3	0	125857
10911300104	1	1	3	40	1	3	1	0	1	0	1	0	18381.8	1202042201	1	2	5	51	1	0	2	0	0	1	1	6	21634.2
10911300105	1	1	4	70	1	2	1	0	1	0	0	0	10979.6	1202042202	1	2	7	46	1	0	1	0	1	1	2	4	36531.1
10911300106	1	1	6	43	1	0	1	0	1	0	3	0	16873.9	1202042203	1	2	14	40	1	0	1	1	1	1	5	2	60366.1
10911300107	1	1	4	39	1	3	1	0	1	0	0	0	13424.2	1202042204	1	2	3	26	1	4	1	0	1	1	0	0	18157.5
10911300108	1	1	6	29	1	0	1	0	0	0	2	0	12553.5	1202042205	1	2	4	52	1	4	1	0	0	1	1	5	26365.9
10911300109	1	1	6	36	1	2	1	0	1	0	3	0	11737.3	1202042206	1	2	16	68	1	0	1	0	0	1	5	0	65059.9
10911300110	1	1	6	42	1	0	1	0	1	0	1	0	11743.7	1202042207	1	2	10	0	0	0	1	0	0	1	0	0	52239.3
10911300111	1	1	4	30	1	0	1	0	1	0	0	0	11440.3	1202042208	1	2	7	40	1	0	2	0	0	1	4	0	39216.1
10911300112	1	1	4	47	1	0	1	0	1	0	2	0	17406.6	1202042209	1	2	5	32	1	0	1	0	0	1	2	5	28092.4
10911400101	1	1	7	41	1	0	3	0	0	0	2	0	6656.3	1202042210	1	2	5	35	1	0	2	0	0	1	1	0	15450.4
10911400102	1	1	4	43	1	2	3	0	0	0	0	0	10348.3	1202042211	1	2	5	38	1	0	1	0	1	1	1	0	20366.6
10911400103	1	1	5	48	1	4	3	0	0	0	0	0	9602.93	1202042212	1	2	5	51	1	0	1	0	0	1	3	0	54811.7
10911400104	1	1	5	48	1	4	3	0	0	0	0	0	12811.7	1202042213	1	2	2	0	0	0	2	0	0	1	1	0	13020.6
10911400105	1	1	3	22	1	0	1	0	0	0	0	0	7980.23	1202042214	1	2	5	50	1	2	2	0	0	1	1	0	36104
10911400106	1	1	5	41	1	0	1	0	0	0	3	0	9654.97	1202042215	1	2	5	29	1	0	1	0	0	1	0	0	34494.9
10911400107	1	1	4	26	1	4	1	0	0	0	0	0	12200	1202042216	1	2	10	69	1	0	1	0	0	1	2	0	74415
10911400108	1	1	8	54	1	0	1	0	0	0	3	0	17213.2	1202042601	1	2	11	48	1	0	1	0	0	1	3	0	50029.6
10911400109	1	1	4	52	1	0	1	0	0	0	0	0	10397.2	1202042602	1	2	8	52	1	0	1	0	0	1	3	0	42492.3
10911400110	1	1	7	58	1	0	1	0	0	0	4	0	27010	1202042603	1	2	11	55	1	0	1	0	0	1	4	0	67132.4
10911400111	1	1	7	35	1	4	1	0	0	0	3	0	17852.8	1202042604	1	2	4	58	1	0	3	0	0	1	1	0	23332.1
10911400112	1	1	5	33	1	3	1	0	0	0	0	0	11333	1202042605	1	2	10	39	1	0	1	0	0	1	5	2	33410.2
10912100101	1	1	6	45	1	4	1	0	1	0	1	0	22405.8	1202042606	1	2	6	65	1	0	1	0	0	1	1	0	45673.1
10912100102	1	1	10	56	1	0	1	0	0	0	2	0	21996.9	1202042607	1	2	3	73	1	0	1	1	0	1	0	0	43562
10912100103	1	1	8	50	1	0	1	0	0	0	6	0	21520.8	1202042608	1	2	4	0	0	0	1	0	0	1	2	0	78816.2
10912100104	1	1	5	62	1	4	1	0	1	0	1	0	17798.4	1202042609	1	2	7	48	1	4	1	0	0	1	1	5	24569
10912100105	1	1	4	0	0	0	0	0	1	0	1	0	25934.3	1202042610	1	2	1	0	0	0	2	0	0	1	0	0	21767.6
10912100106	1	1	4	54	1	3	1	0	1	0	1	0	14764.4	1202042611	1	2	7	60	1	0	1	0	0	1	1	0	32954.4
10912100107	1	1	4	42	1	6	1	0	1	0	2	10	28243.1	1202042612	1	2	8	38	1	3	1	0	0	1	4	0	30040.4
10912100108	1	1	4	85	1	3	3	0	1	0	0	0	26116	1202042613	1	2	6	56	1	3	1	0	0	1	2	0	37846.7
10912100109	1	1	6	43	1	3	1	0	1	0	2	0	16966	1202042614	1	2	7	44	1	0	1	0	0	1	4	0	99743.9
10912100110	1	1	5	35	1	3	1	1	0	0	1	14	25010	1202042615	1	2	7	36	1	0	1	0	0	1	2	0	48791.3
10912100111	1	1	9	47	1	5	1	0	0	0	6	0	26725.7	1202042616	1	2	6	62	1	0	2	0	0	1	0	0	30951.6
10912100112	1	1	5	40	1	5	1	0	1	0	0	0	13306.2	1211010201	1	1	6	57	1	0	1	0	0	0	3	5	19011.1
10912100201	1	1	8	0	0	0	0	0	0	0	5	0	113678	1211010202	1	1	5	35	1	2	1	0	0	0	2	0	18954.1
10912100202	1	1	6	46	1	3	3	0	0	0	3	0	17169.9	1211010203	1	1	9	41	1	6	1	0	0	1	1	0	32353.6
10912100203	1	1	7	0	0	0	0	0	1	0	4	0	22436.4	1211010204	1	1	10	41	1	0	3	0	0	0	4	0	24380.9
10912100204	1	1	2	43	1	4	3	0	0	0	0	0	10680.4	1211010205	1	1	5	0	0	0	1	0	0	1	0	0	20286.9
10912100205	1	1	4	50	1	0	3	0	1	0	0	0	15996.2	1211010206	1	1	2	26	1	0	1	0	0	0	0	6	10505.1
10912100206	1	1	2	55	1	0	1	0	0	0	0	0	4829.43	1211010207	1	1	5	0	0	0	1	0	0	0	0	0	24384.6
10912100207	1	1	7	45	1	6	1	0	0	0	1	0	31723.5	1211010208	1	1	10	62	1	3	1	0	0	0	0	0	45058
10912100208	1	1	8	61	1	0	1	0	0	0	1	0	21042.9	1211010209	1	1	7	29	1	0	3	0	0	0	0	0	30739.8
10912100209	1	1	2	35	1	2	1	0	0	0	0	10	12903.2	1211010210	1	1	9	0	0	0	1	1	0	1	2	0	40788.5
10912100210	1	1	7	42	1	0	1	0	0	0	5	0	22944.2	1211010211	1	1	6	33	1	0	1	0	0	0	0	0	30324
10912100211	1	1	6	58	1	4	1	0	0	0	1	0	21725.1	1211010212	1	1	5	0	0	0	1	0	0	0	0	0	23696.9
10912100212	1	1	16	72	1	0	1	0	1	0	6	0	100577	1211010213	1	1	8	55	1	3	1	0	0	0	0	0	37070.2
10912200101	1	1	5	46	1	0	1	0	0	0	2	0	24295.7	1211010214	1	1	6	0	0	0	1	0	0	0	0	0	21782.3
10912200102	1	1	6	33	1	0	1	0	0	0	3	0	11968.3	1211010215	1	1	6	75	1	0	1	0	0	0	0	0	32713.4
10912200103	1	1	7	53	1	4	1	0	0	0	0	0	32674.9	1211010216	1	1	15	45	1	0	1	0	0	0	0	0	42723
10912200104	1	1	12	56	1	0	1	0	0	0	1	0	67091.1	1211010601	1	1	9	75	1	0	1	0	0	1	5	0	38381.1
10912200105	1	1	8	32	1	3	1	0	0	0	2	0	21941	1211010602	1	1	19	40	1	0	1	0	0	1	9	0	62535.9
10912200106	1	1	6	46	1	3	1	0	0	0	3	0	21853.1	1211010603	1	1	9	50	1	0	1	0	0	1	1	0	40018.8
10912200107	1	1	6	43	1	6	1	0	0	0	4	0	16244.6	1211010604	1	1	6	45	1	0	1	0	0	1	2	5	30134.1
10912200108	1	1	5	46	1	0	1	0	0	0	3	0	32565.5	1211010605	1	1	8	60	1	0	1	0	0	1	2	2	29773.5
10912200109	1	1	6	38	1	0	1	0	0	0	3	0	13251.9	1211010606	1	1	13	55	1	0	1	0	0	1	5	0	28260.3
10912200110	1	1	4	29	1	3	1	0	0	0	2	0	9716.2	1211010607	1	1	20	55	1	0	1	0	0	1	5	0	58309.5
10912200111	1	1	5	37	1	2	1	0	0	0	2	0	15778.1	1211010608	1	1	8	0	0	0	1	0	0	1	3	0	19704.9
10912200112	1	1	3	36	1	0	1	0	0	0	0	0	7202.67	1211010609	1	1	21	80	1	0	1	0	0	1	10	0	79595.6
10912200201	1	1	5	0	0	0	0	0	1	0	1	0	27705.6	1211010610	1	1	8	39	1	0	1	0	0	1	1	10	35559.3
10912200202	1	1	7	75	1	3	1	0	1	0	1	0	19037.2	1211010611	1	1	6	34	1	0	3	0	0	1	1	4	25494.6
10912200203	1	1	7	35	1	2	1	0	1	0	2	0	11206.2	1211010612	1	1	17	49	1	0	1	0	0	1	2	5	72827
10912200204	1	1	6	56	1	0	1	0	0	0	3	0	13123.4	1211010613	1	1	10	51	1	0	1	0	0	1	3	10	50664.1
10912200205	1	1	9	30	1	4	1	0	1	0	0	0	15839.7	1211010614	1	1	28	59	1	0	1	0	0	1	10	2	153134
10912200206	1	1	6	58	1	3	1	0	1	0	1	0	60767.9	1211010615	1	1	13	34	1	3	1	0	0	1	2	1	48307.8
10912200207	1	1	6	45	1	0	1	0	1	0	0	0	14680.9	1211010616	1	1	13	47	1	0	1	0	0	1	6	5	54978.5
10912200208	1	1	6	37	1	2	1	0	0	0	4	0	22290.3	1211011001	1	1	9	48	1	3	1	1	0	1	0	1	30734.4
10912200209	1	1	7	52	1	0	1	0	1	0	1	0	37997.3	1211011002	1	1	6	61	1	2	1	0	0	0	0	0	37649.5
10912200210	1	1	4	40	1	4	1	0	1	0	0	0	30840.9	1211011003	1	1	6	57	1	0	1	0	0	0	0	10	31610.4
10912200211	1	1	9	0	0	0	0	0	1	0	2	0	21148.9	1211011004	1	1	5	80	1	0	1	0	0	0	0	5	29264.2
10912200212	1	1	3	22	1	3	1	0	1	0	0	0	12374.1	1211011005	1	1	3	0	0	0	1	0	0	0	0	0	12021.4
10912300101	1	1	6	31	1	0	1	0	1	0	2	0	12998.7	1211011006	1	1	15	58	1	3	1	0	0	1	0	0	47959
10912300102	1	1	6	51	1	3	1	0	1	0	2	0	25905.5	1211011007	1	1	6	60	1	0	1	0	0	1	0	0	29392.1
10912300103	1	1	6	0	0	0	0	0	0	0	1	7	27621.4	1211011008	1	1	6	57	1	3	1	0	0	0	0	10	31549.9
10912300104	1	1	2	43	1	4	3	0	1	0	0	5	14846	1211011009	1	1	8	50	1	3	1	0	0	0	0	5	31102.3
10912300105	1	1	7	34	1	0	1	0	0	0	3	0	15136.1	1211011010	1	1	7	50	1	0	1	0	0	0	0	6	36027
10912300106	1	1	4	51	1	0	2	0	0	0	0	0	19320	1211011011	1	1	5	34	1	0	1	0	0	0	0	0	20194.8
10912300107	1	1	6	42	1	0	1	0	1	0	2	0	20004.9	1211011012	1	1	6	62	1	3	1	0	0	0	0	2	22440.2
10912300108	1	1	6	57	1	0	1	0	0	0	0	0	16719.5	1211011013	1	1	7	45	1	4	1	0	0	0	0	1	19582
10912300109	1	1	5	27	1	3	1	0	1	0	2	0	15136.2	1211011014	1	1	9	70	1	2	1	0	0	0	0	1	28221.5
10912300110	1	1	7	45	1	2	1	0	1	0	1	0	20708.7	1211011015	1	1	8	60	1	2	1	0	0	0	4	7	22712.3
10912300111	1	1	7	52	1	0	1	0	0	0	0	0	21904.5	1211011016	1	1	5	45	1	2	1	0	0	0	1	8	20044.2
10912300112	1	1	6	39	1	3	1	0	1	0	3	0	16204.7	1211020301	1	1	10	49	1	0	1	0	0	1	4	10	54744.2
10912300201	1	1	6	44	1	0	1	0	1	0	2	0	12194.5	1211020302	1	1	25	65	1	2	1	0	0	1	6	5	51256.2
10912300202	1	1	7	43	1	0	1	0	1	0	3	0	20291.4	1211020303	1	1	11	58	1	3	1	0	0	0	2	10	47908.2
10912300203	1	1	4	47	1	0	1	0	1	0	1	0	9927.6	1211020304	1	1	20	62	1	2	1	0	0	0	0	9	47052.1
10912300204	1	1	6	86	1	3	1	0	1	0	0	0	12765.5	1211020305	1	1	3	84	1	0	1	0	0	1	0	0	24804.1
10912300205	1	1	7	0	0	0	0	0	0	0	0	0	13573.3	1211020306	1	1	9	67	1	0	1	0	0	1	3	8	45374.2
10912300206	1	1	7	49	1	4	1	0	1	0	4	0	13668.2	1211020307	1	1	9	37	1	3	1	0	0	0	3	0	27396.6
10912300207	1	1	7	0	0	0	0	0	1	0	3	0	23502	1211020308	1	1	10	42	1	0	1	0	0	0	1	5	28359.9
10912300208	1	1	5	34	1	3	1	0	0	0	1	0	22072	1211020309	1	1	6	0	0	0	1	0	0	0	0	0	27766.4
10912300209	1	1	6	38	1	0	2	0	1	0	0	0	11973.7	1211020310	1	1	10	42	1	0	1	0	0	0	3	0	31246.3
10912300210	1	1	3	28	1	3	1	0	1	0	0	8	8954.77	1211020311	1	1	8	48	1	3	1	0	0	0	1	0	35879.1
10912300211	1	1	16	69	1	3	1	0	1	0	7	0	53351.7	1211020312	1	1	11	34	1	0	1	0	0	0	0	7	28752.4
10912300212	1	1	4	0	0	0	0	0	1	0	0	0	14731	1211020313	1	1	7	37	1	0	1	0	0	0	3	5	43651.2
10912400101	1	1	4	0	0	0	0	0	1	0	3	0	23980.3	1211020314	1	1	7	0	0	0	1	0	0	0	1	0	31119.8
10912400102	1	1	4	54	1	4	2	0	0	0	1	0	32704.9	1211020315	1	1	19	55	1	3	1	0	0	1	1	0	73498.2
10912400103	1	1	1	31	1	0	1	0	1	0	0	0	28376.2	1211020316	1	1	10	25	1	3	1	0	0	1	2	14	31504.2
10912400104	1	1	6	42	1	6	1	0	1	0	3	0	47377.7	1211020701	1	1	10	62	1	0	1	0	0	0	0	7	40941.6
10912400105	1	1	6	53	1	3	1	0	0	0	1	0	28941.4	1211020702	1	1	5	0	0	0	1	0	0	0	2	0	27999.2
10912400106	1	1	8	73	1	0	1	0	1	0	0	0	35200.6	1211020703	1	1	8	34	1	0	1	1	0	0	1	8	25972.1
10912400107	1	1	9	56	1	4	1	0	1	0	3	0	63577.3	1211020704	1	1	5	78	1	0	1	0	0	0	1	4	28374
10912400108	1	1	8	58	1	0	1	0	1	0	0	0	44771.4	1211020705	1	1	9	54	1	0	1	0	0	0	2	10	52238.8
10912400109	1	1	7	57	1	0	1	0	0	0	3	0	42306.1	1211020706	1	1	7	39	1	3	1	0	0	0	2	3	38376.3
10912400110	1	1	5	36	1	0	1	0	1	0	3	0	26367.4	1211020707	1	1	6	23	1	0	1	0	0	0	1	20	32590
10912400111	1	1	8	59	1	0	1	0	1	0	1	0	29706.7	1211020708	1	1	7	62	1	0	1	0	0	0	1	8	32838.6
10912400112	1	1	2	33	1	4	1	0	1	0	0	0	11538.9	1211020709	1	1	9	29	1	0	1	0	0	0	2	5	37981
10912400201	1	1	6	58	1	5	1	0	1	0	0	0	23754.8	1211020710	1	1	7	55	1	0	1	0	0	0	3	0	32274.6
10912400202	1	1	8	47	1	4	2	0	1	0	1	0	11829.2	1211020711	1	1	8	49	1	0	1	0	0	0	1	2	36732
10912400203	1	1	6	44	1	3	1	0	1	0	2	0	16232.3	1211020712	1	1	15	0	0	0	1	0	0	0	3	0	62320.5
10912400204	1	1	5	35	1	3	2	0	0	0	2	14	17261.5	1211020713	1	1	5	40	1	3	1	0	0	0	1	8	31054.4
10912400205	1	1	6	41	1	0	1	0	0	0	3	0	10978.7	1211020714	1	1	8	65	1	3	1	0	0	0	2	0	43798.8
10912400206	1	1	4	0	0	0	0	0	0	0	2	0	14148.2	1211020715	1	1	10	20	1	2	1	0	0	1	2	0	69825.4
10912400207	1	1	12	56	1	4	1	0	1	0	6	0	19305.6	1211020716	1	1	4	0	0	0	1	1	0	0	3	0	23257.8
10912400208	1	1	6	37	1	0	1	0	0	0	1	0	9789.5	1211021101	1	1	9	80	1	0	1	0	0	0	0	4	36164.4
10912400209	1	1	3	38	1	0	1	0	1	0	0	0	11364	1211021102	1	1	8	0	0	0	1	0	0	1	1	0	24241.2
10912400210	1	1	4	0	0	0	0	0	0	0	2	0	12590.8	1211021103	1	1	8	40	1	4	1	0	0	1	0	8	33545.5
10912400211	1	1	6	42	1	3	1	0	0	0	3	0	12480.1	1211021104	1	1	7	0	0	0	1	0	0	0	1	0	38254.5
10912400212	1	1	6	36	1	0	1	0	0	0	3	0	13224	1211021105	1	1	8	52	1	0	1	0	0	0	3	4	41682.2
10913100101	1	1	6	58	1	0	1	0	0	0	3	14	54943.8	1211021106	1	1	7	46	1	0	1	0	0	0	1	5	44328.8
10913100102	1	1	5	53	1	0	1	0	0	0	3	0	48163.7	1211021107	1	1	4	28	1	0	1	0	0	0	0	0	32514.9
10913100103	1	1	5	44	1	0	1	0	0	0	3	12	62218.2	1211021108	1	1	8	42	1	3	1	0	0	0	0	5	26208.5
10913100104	1	1	3	0	0	0	0	0	0	0	2	0	19604.1	1211021109	1	1	5	0	0	0	1	0	0	0	1	0	26152.5
10913100105	1	1	7	36	1	0	1	0	1	0	0	14	70955.4	1211021110	1	1	8	45	1	3	1	0	0	0	1	3	44886.1
10913100106	1	1	6	80	1	2	1	0	1	0	1	0	33430.8	1211021111	1	1	7	34	1	0	1	0	0	1	2	4	29347.2
10913100108	1	1	5	54	1	3	1	0	1	0	2	0	41405.2	1211021112	1	1	9	54	1	0	1	0	0	1	3	0	37018.5
10913100109	1	1	5	56	1	0	1	0	1	0	2	0	89703.5	1211021113	1	1	7	48	1	0	1	0	0	0	1	5	31811.8
10913100110	1	1	5	39	1	4	1	0	0	0	1	0	22945.9	1211021114	1	1	6	43	1	0	1	0	0	1	2	0	30389.7
10913100111	1	1	3	38	1	2	1	0	1	0	1	0	33648.1	1211021115	1	1	9	46	1	0	1	0	0	0	0	0	33704.5
10913100112	1	1	3	36	1	0	1	0	0	0	1	12	19482.8	1211021116	1	1	7	37	1	0	1	0	0	0	0	0	15497.9
10913200101	1	1	4	39	1	3	1	0	1	0	0	0	32789.7	1211030401	1	1	8	59	1	0	1	0	0	0	1	1	44815
10913200102	1	1	4	65	1	4	1	0	0	0	1	0	78814.5	1211030402	1	1	7	34	1	0	1	0	0	0	2	0	35067.2
10913200103	1	1	4	26	1	0	1	0	1	0	1	0	37839.1	1211030403	1	1	7	42	1	0	1	0	0	0	0	0	37786.2
10913200104	1	1	4	41	1	5	1	0	0	0	1	0	26898.9	1211030404	1	1	11	50	1	3	1	0	0	0	3	0	52362.1
10913200105	1	1	5	47	1	0	1	0	0	0	3	0	69679.9	1211030405	1	1	9	47	1	3	1	0	0	0	1	0	48198
10913200106	1	1	5	66	1	3	1	0	0	0	3	0	68324.3	1211030406	1	1	7	34	1	0	1	0	0	0	2	0	41686.8
10913200107	1	1	7	72	1	0	1	0	0	0	3	0	49047.6	1211030407	1	1	7	34	1	0	1	0	0	1	0	0	35296.1
10913200108	1	1	3	32	1	2	1	0	1	0	0	0	14028.9	1211030408	1	1	7	31	1	4	1	0	0	0	1	1	29562.5
10913200109	1	1	9	38	1	4	1	0	1	0	3	0	85307	1211030409	1	1	9	40	1	0	1	1	0	1	3	0	33112
10913200110	1	1	6	59	1	3	1	0	0	0	1	0	74742.5	1211030410	1	1	8	63	1	0	3	0	0	0	0	1	32536.7
10913200111	1	1	2	54	1	0	1	0	0	0	0	0	13296.8	1211030411	1	1	7	53	1	0	1	0	0	0	1	0	27764.8
10913200112	1	1	9	54	1	0	1	0	0	0	4	0	51366.9	1211030412	1	1	8	47	1	0	1	0	0	0	1	0	33125.5
10913300101	1	1	8	61	1	2	1	0	0	0	1	0	28255.9	1211030413	1	1	6	68	1	0	3	0	0	0	0	0	21742
10913300102	1	1	2	63	1	0	1	0	1	0	0	16	53854.9	1211030414	1	1	7	36	1	0	3	0	0	0	1	0	26527.8
10913300103	1	1	4	46	1	0	1	0	1	0	2	0	59365.7	1211030415	1	1	6	67	1	0	3	0	0	0	0	0	19256.5
10913300104	1	1	4	44	1	0	1	0	1	0	2	0	47821.2	1211030416	1	1	7	45	1	0	1	0	0	0	0	20	30058
10913300105	1	1	6	53	1	0	1	0	1	0	3	0	33785.3	1211030801	1	1	10	54	1	0	1	0	0	0	1	0	49521.2
10913300107	1	1	5	52	1	0	1	0	1	0	3	0	74307.6	1211030802	1	1	9	44	1	3	3	0	0	0	1	5	29071.5
10913300108	1	1	3	29	1	0	1	0	1	0	0	0	50258.6	1211030803	1	1	9	54	1	0	1	0	0	0	3	0	33507.5
10913300109	1	1	6	67	1	0	1	0	1	0	2	0	59080	1211030804	1	1	7	0	0	0	1	0	0	0	1	0	30276.9
10913300110	1	1	5	51	1	0	1	0	1	0	2	14	39257.3	1211030805	1	1	2	63	1	0	1	0	0	0	0	0	19247.2
10913300111	1	1	5	76	1	0	1	0	1	0	0	10	32438.5	1211030806	1	1	7	19	1	0	1	0	0	0	4	0	38428.8
10913400101	1	1	2	31	1	0	1	0	1	0	0	0	8304.3	1211030807	1	1	7	60	1	0	1	0	0	0	3	0	46815.9
10913400102	1	1	8	50	1	4	1	0	0	0	5	0	18954.3	1211030808	1	1	9	52	1	0	1	0	0	1	1	0	37631.5
10913400103	1	1	6	33	1	3	1	0	0	0	3	0	12168	1211030809	1	1	7	45	1	3	1	0	0	0	1	0	31653.8
10913400104	1	1	7	25	1	0	1	0	1	0	1	0	17476.7	1211030810	1	1	5	0	0	0	1	0	0	0	1	0	39169.3
10913400105	1	1	9	47	1	0	1	0	1	0	5	0	58554.4	1211030811	1	1	6	39	1	0	1	0	0	0	2	0	32794.6
10913400106	1	1	5	37	1	0	1	0	1	0	0	16	29753.1	1211030812	1	1	8	0	0	0	1	0	0	0	5	0	48079.3
10913400107	1	1	5	53	1	3	1	0	1	0	1	0	56064.5	1211030813	1	1	7	54	1	0	1	0	0	0	3	0	38215.4
10913400108	1	1	6	55	1	0	1	0	1	0	0	0	73435.8	1211030814	1	1	6	39	1	0	1	0	0	0	2	0	32035.2
10913400109	1	1	7	42	1	3	1	0	1	0	3	0	37695.9	1211030815	1	1	7	39	1	0	1	0	0	0	1	16	34630.2
10913400110	1	1	8	42	1	0	1	0	1	0	6	0	123963	1211030816	1	1	9	49	1	0	1	0	0	0	1	6	44353
10913400111	1	1	8	51	1	3	1	0	0	0	4	0	52564	1211031201	1	1	10	47	1	0	1	0	0	0	0	0	51170.9
10913400112	1	1	5	0	0	0	0	0	0	0	3	0	11524.1	1211031202	1	1	9	58	1	0	1	0	0	1	0	0	52576
10920100101	2	1	9	29	1	4	1	0	0	0	0	0	20611.6	1211031203	1	1	10	43	1	2	1	0	0	0	2	0	47454.2
10920100102	2	1	3	48	1	0	1	0	0	1	0	0	11371	1211031204	1	1	7	49	1	0	1	0	0	0	0	0	42176.9
10920100103	2	1	6	63	1	0	1	0	0	1	0	0	19971.7	1211031205	1	1	7	68	1	0	1	0	0	0	2	0	51555.4
10920100104	2	1	1	0	0	0	0	0	0	1	0	0	3391.73	1211031206	1	1	6	36	1	2	1	0	0	0	3	0	41620.5
10920100105	2	1	3	33	1	3	1	1	0	1	0	0	8467.92	1211031207	1	1	7	43	1	0	3	0	0	0	1	0	34679.6
10920100106	2	1	1	47	1	0	1	1	0	1	0	0	10756.5	1211031208	1	1	10	52	1	3	1	0	0	0	1	1	41440.5
10920100107	2	1	7	56	1	0	1	1	0	1	4	0	11267.2	1211031209	1	1	12	68	1	0	1	0	0	0	0	0	55137.6
10920100108	2	1	6	28	1	0	1	0	0	1	0	0	11497.5	1211031210	1	1	6	36	1	0	1	0	0	0	2	20	26967.9
10920100109	2	1	7	32	1	3	1	0	0	0	3	0	22026.6	1211031211	1	1	5	0	0	0	1	0	0	0	0	0	20611.1
10920100110	2	1	3	58	1	2	1	0	0	1	0	0	9755.7	1211031212	1	1	7	53	1	0	1	0	0	0	2	0	27771.8
10920100111	2	1	9	59	1	3	1	0	0	1	0	0	24232.7	1211031213	1	1	11	62	1	2	1	0	0	0	0	8	41603.3
10920100112	2	1	5	56	1	4	1	1	0	1	0	0	14616.9	1211031214	1	1	5	0	0	0	1	0	0	0	2	0	29436
10920100113	2	1	3	61	1	0	1	0	0	0	1	0	11979.1	1211031215	1	1	11	51	1	0	1	0	0	0	1	0	42325.2
10920100114	2	1	4	73	1	0	1	0	0	0	0	0	10662.5	1211031216	1	1	8	52	1	3	1	0	0	1	0	0	47782.1
10920100115	2	1	3	72	1	4	1	0	0	1	0	0	13112.7	1211040101	1	1	10	0	0	0	1	0	0	1	3	0	42551.8
10920100116	2	1	8	67	1	0	1	0	0	0	0	0	18461.6	1211040102	1	1	6	0	0	0	1	0	0	0	0	0	24208
10920100201	2	1	5	77	1	4	1	0	0	0	0	0	13713.1	1211040103	1	1	6	62	1	0	1	0	0	1	2	0	49065
10920100202	2	1	9	41	1	0	1	0	0	1	4	0	11451	1211040104	1	1	6	35	1	0	1	0	0	1	3	14	42254.8
10920100203	2	1	8	0	0	0	0	0	0	0	2	0	10896.2	1211040105	1	1	7	46	1	0	1	0	0	0	1	10	34918.7
10920100204	2	1	6	82	1	0	3	0	0	0	1	0	46222.2	1211040106	1	1	7	54	1	0	1	0	0	0	0	10	39882.6
10920100205	2	1	4	32	1	0	1	0	0	0	1	0	11354.3	1211040107	1	1	7	48	1	0	1	0	0	0	1	9	36802.1
10920100206	2	1	4	0	0	0	0	1	0	0	0	0	20965.6	1211040108	1	1	8	58	1	4	1	0	0	1	1	0	42649.6
10920100207	2	1	6	76	1	4	1	0	0	0	1	0	16978.9	1211040109	1	1	7	66	1	3	1	0	0	1	0	0	43354.2
10920100208	2	1	8	45	1	4	1	0	0	0	2	0	9464.7	1211040110	1	1	5	38	1	0	3	0	0	0	1	10	31464.9
10920100209	2	1	6	0	0	0	0	0	0	1	2	0	7881.73	1211040111	1	1	6	47	1	4	1	0	0	0	1	10	37197.9
10920100210	2	1	8	41	1	4	1	0	0	1	4	0	9017.57	1211040112	1	1	8	70	1	0	1	1	0	1	0	10	56083.9
10920100211	2	1	9	85	1	0	1	0	0	0	1	0	46989.4	1211040113	1	1	8	46	1	0	1	0	0	0	2	0	39770.3
10920100212	2	1	2	0	0	0	0	1	0	0	0	0	9571.97	1211040114	1	1	8	44	1	0	1	0	0	1	0	3	45674.4
10920100213	2	1	7	42	1	0	1	0	0	0	3	0	16820.6	1211040115	1	1	10	64	1	0	1	0	0	0	0	5	51514.5
10920100214	2	1	13	34	1	4	1	0	1	0	3	0	45038.7	1211040116	1	1	8	0	0	0	1	0	0	1	0	0	29384.6
10920100215	2	1	10	46	1	5	1	0	0	0	4	0	22094.1	1211040501	1	1	8	54	1	3	1	0	0	0	0	5	41613.1
10920100216	2	1	10	50	1	6	1	0	0	0	5	0	20875.2	1211040502	1	1	12	55	1	0	1	0	0	0	2	20	54551.8
10920100301	2	1	6	45	1	6	1	0	0	0	3	0	21000.6	1211040503	1	1	6	55	1	2	1	0	0	0	1	14	33727.4
10920100302	2	1	10	47	1	0	1	0	0	0	4	0	37254.2	1211040504	1	1	7	42	1	0	1	0	0	0	0	8	37545.6
10920100303	2	1	7	44	1	0	1	0	0	0	4	0	18142.3	1211040505	1	1	7	51	1	0	1	0	0	0	1	2	40866.6
10920100304	2	1	3	67	1	0	1	0	0	0	1	0	13861.5	1211040506	1	1	6	37	1	0	1	1	0	1	0	2	35953.5
10920100305	2	1	5	0	0	0	0	0	0	0	3	5	14877.6	1211040507	1	1	5	0	0	0	1	1	0	0	1	0	20457.2
10920100306	2	1	6	65	1	4	1	0	0	0	4	0	36600.4	1211040508	1	1	7	41	1	0	1	0	0	0	2	12	33438.6
10920100307	2	1	4	38	1	0	1	0	0	0	0	0	10801.8	1211040509	1	1	8	0	0	0	1	0	0	0	0	0	33508.4
10920100308	2	1	8	37	1	6	1	0	0	0	4	0	19408.6	1211040510	1	1	6	43	1	0	1	0	0	0	1	4	35833.7
10920100309	2	1	3	24	1	0	1	0	0	0	0	0	10821.5	1211040511	1	1	7	66	1	0	1	0	0	0	2	10	30861.5
10920100310	2	1	5	47	1	0	1	0	0	0	3	0	21106.5	1211040512	1	1	10	53	1	0	1	0	0	0	0	6	42210.7
10920100311	2	1	5	71	1	0	1	0	0	0	0	0	20916.7	1211040513	1	1	7	39	1	0	1	0	0	0	1	3	33649.2
10920100312	2	1	7	63	1	0	1	0	0	0	1	0	22407.9	1211040514	1	1	6	43	1	3	1	0	0	0	1	0	30398.2
10920100313	2	1	8	26	1	3	1	0	0	0	3	0	24136.5	1211040515	1	1	4	24	1	0	1	0	0	0	0	0	25548.3
10920100314	2	1	7	51	1	3	1	0	0	0	3	0	35758.3	1211040516	1	1	5	0	0	0	1	1	0	0	0	0	22590.6
10920100315	2	1	4	0	0	0	0	0	0	0	3	0	11202.7	1211040901	1	1	7	43	1	3	1	0	0	1	0	0	36365
10920100316	2	1	6	50	1	0	1	0	0	0	4	0	11697.3	1211040902	1	1	9	48	1	0	1	0	0	0	0	0	37663.3
10920200101	2	1	6	27	1	3	1	0	0	0	1	0	22783.7	1211040903	1	1	9	70	1	0	1	0	0	1	0	6	47349.8
10920200102	2	1	5	45	1	0	1	0	0	1	2	0	10658.1	1211040904	1	1	5	63	1	0	1	0	0	1	0	10	47506.2
10920200103	2	1	12	60	1	0	1	0	0	0	2	0	49498.4	1211040905	1	1	8	54	1	0	1	0	0	0	2	14	35380.2
10920200104	2	1	2	68	1	4	1	0	0	0	0	0	7166.57	1211040906	1	1	8	56	1	0	1	0	0	0	0	3	43061.5
10920200105	2	1	6	57	1	0	1	0	0	0	0	14	33886.1	1211040907	1	1	11	50	1	0	1	0	0	1	0	9	47059.2
10920200106	2	1	10	42	1	6	1	0	1	0	2	10	32636.5	1211040908	1	1	6	44	1	3	1	0	0	1	1	0	32842
10920200107	2	1	4	32	1	6	1	0	0	0	0	0	7456.6	1211040909	1	1	7	0	0	0	1	1	0	1	1	0	21474.6
10920200108	2	1	6	40	1	4	1	1	1	0	3	0	11055.8	1211040910	1	1	7	48	1	2	1	0	0	0	0	8	36548.7
10920200109	2	1	6	59	1	0	1	0	1	0	1	0	20207.8	1211040911	1	1	6	0	0	0	1	1	0	1	1	0	22064.5
10920200110	2	1	3	0	0	0	0	0	1	0	0	0	15017.2	1211040912	1	1	6	43	1	0	1	0	0	0	2	0	28986
10920200111	2	1	3	68	1	0	1	0	0	1	0	0	5162.4	1211040913	1	1	7	42	1	3	1	0	0	0	0	10	36440.8
10920200112	2	1	3	0	0	0	0	0	0	0	0	0	10820.5	1211040914	1	1	9	58	1	0	1	0	0	0	0	0	32563.5
10920200113	2	1	11	0	0	0	0	0	0	0	4	0	15077.3	1211040915	1	1	8	58	1	0	1	0	0	0	0	8	35465.5
10920200114	2	1	8	46	1	3	1	1	0	0	3	0	11959	1211040916	1	1	9	56	1	2	1	0	0	0	0	8	41295
10920200115	2	1	6	56	1	0	1	0	0	0	1	0	10661.1	1221010201	1	1	5	29	1	0	1	0	1	1	1	10	57097.1
10920200116	2	1	7	48	1	0	1	0	0	0	3	0	10698.7	1221010202	1	1	8	0	0	0	1	0	1	1	5	0	35702.1
10920200201	2	1	7	73	1	0	1	0	0	1	1	0	18976.2	1221010203	1	1	6	45	1	3	1	1	0	1	3	8	62601.4
10920200202	2	1	2	53	1	3	1	0	0	1	0	0	4124.3	1221010204	1	1	6	0	0	0	1	0	0	1	3	0	23978.5
10920200203	2	1	6	57	1	2	1	0	0	0	1	0	17197.6	1221010205	1	1	2	0	0	0	1	0	1	1	1	0	18477.5
10920200204	2	1	8	56	1	0	1	0	0	1	4	0	11594.5	1221010206	1	1	7	29	1	3	1	0	1	1	1	2	47756.2
10920200205	2	1	4	33	1	0	1	0	0	0	0	0	13911.7	1221010207	1	1	3	40	1	3	1	0	1	1	0	0	33037.2
10920200206	2	1	2	61	1	3	1	0	0	0	0	9	8370.67	1221010208	1	1	4	35	1	0	1	0	0	0	1	8	17714.3
10920200207	2	1	5	0	0	0	0	0	0	1	1	0	14266	1221010209	1	1	7	45	1	0	1	0	0	1	4	0	60484.5
10920200208	2	1	7	71	1	2	1	0	0	0	1	0	20665	1221010210	1	1	6	0	0	0	1	0	0	1	3	0	35272.4
10920200209	2	1	3	68	1	0	1	0	0	0	0	0	8305.83	1221010211	1	1	5	69	1	3	1	0	1	1	1	12	32010.7
10920200210	2	1	7	72	1	0	1	0	0	1	0	0	15716.8	1221010212	1	1	6	36	1	0	1	0	0	1	3	0	28602.6
10920200211	2	1	5	43	1	3	1	0	0	0	2	0	21852.4	1221010213	1	1	8	0	0	0	1	0	0	1	4	0	31939
10920200212	2	1	3	22	1	0	1	0	0	0	1	0	10459.7	1221010214	1	1	7	39	1	0	1	0	0	1	5	9	53746.4
10920200213	2	1	6	31	1	2	1	0	0	0	0	0	11183.4	1221010215	1	1	8	0	0	0	1	0	0	1	1	0	42139.9
10920200214	2	1	10	40	1	6	1	0	0	1	2	0	12632.8	1221010216	1	1	11	59	1	0	1	0	0	1	2	10	57605.3
10920200215	2	1	5	27	1	3	1	0	0	1	0	0	9018.07	1221010601	1	1	4	0	0	0	1	0	1	1	1	0	34886.1
10920200216	2	1	4	32	1	0	1	0	0	0	0	0	24830.2	1221010602	1	1	9	61	1	0	1	0	1	1	3	4	61920.2
10920200301	2	1	5	40	1	3	1	0	0	0	2	0	13132	1221010603	1	1	11	54	1	3	1	0	0	1	4	4	72477.6
10920200302	2	1	7	49	1	0	1	0	0	0	4	0	17680.5	1221010604	1	1	4	50	1	2	1	0	1	1	1	5	31637.7
10920200303	2	1	8	65	1	4	1	0	0	0	0	0	27884	1221010605	1	1	17	65	1	0	1	0	1	1	3	8	83231.2
10920200304	2	1	5	45	1	4	1	0	0	0	3	0	24908.5	1221010606	1	1	5	45	1	0	1	0	1	1	3	0	24181.5
10920200305	2	1	6	66	1	0	1	0	0	0	0	0	12020.5	1221010607	1	1	6	34	1	0	1	0	1	1	3	0	36355.8
10920200306	2	1	5	36	1	0	1	0	0	0	1	14	19994.4	1221010608	1	1	6	61	1	2	1	0	0	0	1	10	29550.7
10920200307	2	1	4	61	1	0	1	0	0	0	1	0	20226.1	1221010609	1	1	5	0	0	0	1	0	1	1	4	0	34639.1
10920200308	2	1	4	31	1	0	1	0	0	0	0	0	6755.97	1221010610	1	1	5	45	1	4	1	0	1	1	2	8	22407
10920200309	2	1	8	33	1	3	1	0	0	0	0	0	21868.6	1221010611	1	1	5	52	1	0	1	0	1	1	2	10	39678.2
10920200310	2	1	10	51	1	6	1	0	0	0	1	4	23528.2	1221010612	1	1	7	35	1	0	3	0	1	1	3	0	29585.2
10920200311	2	1	4	42	1	0	1	0	0	0	0	0	18900.3	1221010613	1	1	7	35	1	4	3	0	0	1	3	0	23921
10920200312	2	1	5	39	1	0	1	0	0	0	3	0	9904.17	1221010614	1	1	13	60	1	0	1	0	0	1	5	0	42763.8
10920200313	2	1	8	53	1	3	1	0	0	0	2	0	17970.2	1221010615	1	1	6	0	0	0	1	0	0	1	4	0	24519.7
10920200314	2	1	5	40	1	3	1	1	0	0	1	0	17872.5	1221010616	1	1	7	52	1	0	1	0	0	1	2	9	46447.2
10920200315	2	1	7	41	1	0	1	0	0	0	5	0	17928.9	1221020301	1	1	8	40	1	3	1	0	0	1	4	10	26343.1
10920200316	2	1	6	26	1	3	1	0	0	0	0	0	16066.7	1221020302	1	1	2	78	1	3	1	0	0	1	0	4	16113.4
10920300101	2	1	9	53	1	0	1	0	0	0	4	0	13832.9	1221020303	1	1	5	64	1	0	1	0	0	1	1	10	34435
10920300102	2	1	7	26	1	0	1	0	0	0	3	0	26324.9	1221020304	1	1	7	56	1	0	1	0	0	1	4	8	48385.6
10920300103	2	1	6	32	1	0	1	0	0	0	0	0	21420.2	1221020305	1	1	6	42	1	0	1	0	0	1	3	0	50807.3
10920300104	2	1	3	81	1	1	1	0	0	0	0	0	10325.9	1221020306	1	1	8	76	1	0	1	0	0	1	3	10	40049.3
10920300105	2	1	5	52	1	0	1	1	0	0	2	0	17409	1221020307	1	1	4	38	1	0	1	0	0	1	1	5	20010.2
10920300106	2	1	11	62	1	0	1	0	0	0	3	0	81044.4	1221020308	1	1	5	48	1	0	1	0	0	0	1	0	21444.7
10920300107	2	1	8	72	1	3	1	0	0	0	1	0	32548.3	1221020309	1	1	4	0	0	0	2	0	0	1	2	0	26368.2
10920300108	2	1	7	0	0	0	0	1	0	0	3	0	17738.3	1221020310	1	1	4	0	0	0	1	0	0	1	2	0	28182.3
10920300109	2	1	7	32	1	0	1	1	0	0	1	0	20854.3	1221020311	1	1	3	0	0	0	1	0	0	1	0	0	18639.4
10920300110	2	1	5	0	0	0	0	1	1	0	4	0	22745.4	1221020312	1	1	6	0	0	0	1	0	0	1	2	0	25417
10920300111	2	1	5	30	1	0	1	0	0	0	1	5	10579.6	1221020313	1	1	2	30	1	0	1	0	0	1	0	0	12382.5
10920300112	2	1	7	35	1	0	1	0	1	0	3	0	12817.7	1221020315	1	1	3	39	1	0	1	0	0	1	0	0	23901.8
10920300113	2	1	4	33	1	0	1	0	0	0	0	0	14095.5	1221020316	1	1	8	44	1	0	1	0	0	1	4	5	38555.1
10920300114	2	1	5	63	1	0	1	0	1	0	0	0	17338.7	1221020701	1	1	5	71	1	4	1	0	0	1	0	0	16545.8
10920300115	2	1	1	0	0	0	0	0	1	0	0	0	4171.9	1221020702	1	1	6	40	1	0	1	0	0	0	0	0	26504
10920300116	2	1	5	42	1	0	1	0	0	0	1	8	31971.4	1221020703	1	1	6	0	0	0	1	0	0	0	4	0	27778.1
10920300201	2	1	8	48	1	2	1	0	0	1	3	0	12720.3	1221020704	1	1	8	76	1	0	1	0	0	1	3	5	39146.4
10920300202	2	1	4	35	1	3	1	0	0	0	0	12	14166.2	1221020705	1	1	8	51	1	4	1	0	0	0	1	1	30531.9
10920300203	2	1	9	45	1	3	1	0	0	0	6	0	17153.4	1221020706	1	1	4	0	0	0	1	0	0	0	0	0	17070.5
10920300204	2	1	2	25	1	0	1	0	0	0	0	0	6232.43	1221020707	1	1	7	48	1	4	1	0	0	0	2	9	29287.6
10920300205	2	1	4	32	1	0	1	0	0	0	0	0	8381.63	1221020708	1	1	7	40	1	0	1	0	0	0	3	0	30532.3
10920300206	2	1	6	0	0	0	0	0	0	0	2	0	26424.4	1221020709	1	1	8	48	1	0	1	0	0	1	1	0	47781.4
10920300207	2	1	9	63	1	0	1	0	0	0	2	0	32934	1221020710	1	1	4	0	0	0	1	0	0	0	1	0	23076.5
10920300208	2	1	5	30	1	0	1	0	0	0	1	0	9883.97	1221020711	1	1	11	0	0	0	1	0	0	0	1	0	39514.8
10920300209	2	1	7	40	1	0	1	0	0	0	5	0	12977.4	1221020712	1	1	4	64	1	0	1	0	0	0	0	4	27954
10920300210	2	1	9	51	1	0	1	0	0	1	3	0	12078.3	1221020713	1	1	7	43	1	0	1	0	0	0	5	4	30870.5
10920300211	2	1	6	46	1	3	1	0	0	0	4	0	17718.8	1221020714	1	1	7	36	1	3	1	1	0	0	3	10	23373.2
10920300212	2	1	7	60	1	0	1	0	0	0	4	10	22093.4	1221020715	1	1	2	0	0	0	1	0	0	0	1	0	14539.4
10920300213	2	1	7	59	1	3	1	1	0	0	1	0	20100	1221020716	1	1	6	64	1	0	1	0	0	0	1	8	29299.5
10920300214	2	1	5	42	1	3	2	0	0	0	3	12	21767.7	1221030401	1	1	7	55	1	0	1	0	0	1	3	5	49448.9
10920300215	2	1	4	61	1	0	1	0	0	0	1	0	16174.9	1221030402	1	1	4	36	1	0	1	0	0	1	2	4	38866.6
10920300216	2	1	14	51	1	0	1	0	0	0	1	0	31193.2	1221030403	1	1	11	65	1	3	1	1	0	1	3	9	126418
10920300301	2	1	8	60	1	0	1	0	0	0	1	0	26384.9	1221030404	1	1	6	36	1	0	1	0	0	1	2	0	23252
10920300302	2	1	6	0	0	0	0	1	0	0	4	0	14446.9	1221030405	1	1	3	0	0	0	2	0	0	0	0	0	14296.8
10920300303	2	1	6	33	1	0	1	0	0	0	3	0	12462.1	1221030406	1	1	4	52	1	0	3	0	0	1	0	5	24486.2
10920300304	2	1	3	32	1	2	1	0	0	0	0	0	8814.7	1221030407	1	1	8	40	1	0	1	0	0	1	1	12	41887.1
10920300305	2	1	2	64	1	0	2	1	0	0	0	0	8572.53	1221030408	1	1	4	0	0	0	1	0	0	1	0	0	26100.8
10920300306	2	1	2	29	1	4	1	0	1	0	0	0	10199.9	1221030409	1	1	12	60	1	0	1	0	0	1	2	4	57149.4
10920300307	2	1	4	34	1	0	1	0	0	0	1	0	10108.7	1221030410	1	1	6	50	1	0	1	0	0	1	3	0	53976.6
10920300308	2	1	6	55	1	0	1	0	0	0	1	0	26326	1221030411	1	1	7	60	1	0	1	0	0	1	3	0	74289.7
10920300309	2	1	2	72	1	0	1	0	0	0	0	0	10199.7	1221030412	1	1	7	68	1	4	1	0	0	1	3	0	46762.1
10920300310	2	1	4	73	1	0	2	0	0	0	0	0	13793.5	1221030413	1	1	5	0	0	0	1	0	0	1	4	0	41773.3
10920300311	2	1	4	36	1	0	1	0	1	0	0	0	17524.6	1221030414	1	1	8	61	1	2	1	0	0	1	0	0	50050.6
10920300312	2	1	4	37	1	0	1	0	0	0	0	0	16458	1221030415	1	1	11	51	1	0	1	0	0	1	2	0	77253.5
10920300313	2	1	2	56	1	0	2	0	0	0	0	0	9320.43	1221030416	1	1	7	45	1	0	1	0	0	1	4	10	58708.5
10920300314	2	1	9	48	1	0	2	0	0	0	6	0	21860.7	1221040101	1	1	3	0	0	0	1	0	0	0	2	0	16584
10920300315	2	1	5	0	0	0	0	0	0	0	1	0	15639.4	1221040102	1	1	7	66	1	5	3	0	0	0	2	0	28141.5
10920300316	2	1	6	58	1	0	2	0	0	0	0	0	13039	1221040103	1	1	7	0	0	0	1	0	0	1	2	0	36755.4
10920400101	2	1	6	34	1	0	1	0	0	0	3	0	16779.2	1221040104	1	1	11	48	1	0	1	0	0	0	5	8	40760.1
10920400102	2	1	8	41	1	0	1	0	0	0	5	0	15992.9	1221040105	1	1	6	0	0	0	1	0	1	1	2	0	38467.9
10920400103	2	1	4	62	1	0	1	0	0	0	0	0	10839.1	1221040106	1	1	5	38	1	0	1	0	0	1	2	5	33347.5
10920400104	2	1	2	81	1	0	1	0	0	0	0	0	6062.4	1221040107	1	1	5	44	1	0	3	0	0	1	1	5	23165.2
10920400105	2	1	9	58	1	2	2	0	0	0	2	0	12179	1221040108	1	1	6	58	1	0	1	0	0	0	0	2	35233.1
10920400106	2	1	7	58	1	0	1	0	0	0	1	0	22813.6	1221040109	1	1	4	0	0	0	1	0	0	1	2	0	30580.6
10920400107	2	1	3	40	1	2	1	0	0	0	0	0	8747.92	1221040110	1	1	6	48	1	0	1	0	0	1	3	4	34960.1
10920400108	2	1	6	63	1	3	1	0	0	0	0	5	19966.5	1221040111	1	1	14	64	1	3	1	0	0	1	5	0	59967.3
10920400109	2	1	12	28	1	0	1	0	0	0	3	0	62641.6	1221040112	1	1	8	60	1	0	1	0	0	1	3	0	43778.4
10920400110	2	1	3	68	1	0	2	0	0	0	1	0	8563.53	1221040113	1	1	9	56	1	0	3	0	0	1	0	0	44195.5
10920400111	2	1	6	54	1	0	2	0	0	0	3	0	15707.5	1221040114	1	1	8	49	1	0	3	0	0	1	4	0	50686.9
10920400112	2	1	7	38	1	0	1	0	0	0	3	0	12288.3	1221040115	1	1	6	55	1	0	3	0	0	1	2	0	34721.1
10920400113	2	1	7	52	1	0	1	0	0	0	4	0	18633.1	1221040116	1	1	7	58	1	3	1	0	0	1	3	0	38885.5
10920400114	2	1	3	26	1	0	1	0	0	0	0	0	6108.33	1221040501	1	1	8	62	1	0	1	0	0	1	3	0	45182.6
10920400115	2	1	7	34	1	3	1	0	0	0	3	0	12475.3	1221040502	1	1	6	41	1	0	1	0	0	1	1	0	30868.5
10920400116	2	1	6	36	1	0	2	0	0	0	3	0	9471.53	1221040503	1	1	7	60	1	0	1	0	0	1	3	0	58160.9
10920400201	2	1	8	55	1	0	1	0	0	0	1	8	25478.1	1221040504	1	1	9	43	1	0	1	0	0	1	3	0	54488.6
10920400202	2	1	7	42	1	0	2	0	0	0	4	0	18981.4	1221040505	1	1	6	40	1	0	1	0	0	1	3	0	27397
10920400203	2	1	5	58	1	0	1	0	0	0	1	0	20799.4	1221040506	1	1	6	29	1	3	1	0	0	1	2	0	33587.5
10920400204	2	1	7	0	0	0	0	1	0	0	0	0	17223.6	1221040507	1	1	9	35	1	0	1	0	0	1	2	0	41801.9
10920400205	2	1	3	25	1	0	1	0	0	0	0	0	6937.47	1221040508	1	1	7	36	1	0	1	0	0	1	3	0	34781.4
10920400206	2	1	7	37	1	0	1	0	0	0	3	0	15309.6	1221040509	1	1	8	0	0	0	1	0	0	1	5	0	39556.3
10920400207	2	1	2	52	1	0	2	0	0	0	0	0	10489.6	1221040510	1	1	11	56	1	0	1	0	0	1	3	6	42092.5
10920400208	2	1	7	61	1	4	2	0	0	0	0	0	16603.1	1221040511	1	1	8	40	1	0	1	0	0	1	3	0	36937.5
10920400209	2	1	5	33	1	0	2	0	0	0	0	0	8424.33	1221040512	1	1	13	57	1	3	1	0	0	1	4	0	57079.3
10920400210	2	1	9	66	1	0	2	0	1	0	0	0	45456	1221040513	1	1	3	57	1	0	1	0	0	1	0	7	16227.2
10920400211	2	1	2	31	1	0	1	0	0	0	0	0	11276.6	1221040514	1	1	3	0	0	0	1	0	0	1	0	0	16333.8
10920400212	2	1	8	33	1	0	1	1	0	0	2	0	28057.3	1221040515	1	1	8	54	1	0	1	0	0	1	0	0	43353.6
10920400213	2	1	2	76	1	0	1	0	0	0	0	0	6535.17	1221040516	1	1	6	35	1	0	1	0	0	1	2	0	47444.3
10920400214	2	1	3	57	1	0	1	0	0	0	0	0	10691.6	1231010301	1	1	8	36	1	3	1	0	0	1	5	0	37092.1
10920400215	2	1	6	31	1	0	1	0	0	0	1	0	9816.47	1231010302	1	1	5	55	1	6	1	0	0	1	1	0	26262.2
10920400216	2	1	6	34	1	0	1	0	0	0	3	0	9954.4	1231010303	1	1	7	60	1	0	1	0	0	1	1	0	44737.3
10920400301	2	1	5	51	1	0	1	0	0	0	1	0	36776.6	1231010304	1	1	8	38	1	0	1	0	0	1	2	5	22517.1
10920400302	2	1	5	39	1	0	1	0	0	0	2	0	10848.5	1231010305	1	1	4	0	0	0	1	0	0	1	2	0	19552.7
10920400303	2	1	7	71	1	0	2	0	0	0	1	0	15319.1	1231010306	1	1	7	22	1	0	1	0	0	1	1	0	26734.1
10920400304	2	1	13	71	1	0	1	0	0	0	4	0	30715.8	1231010307	1	1	8	25	1	0	1	0	0	1	1	0	35183.2
10920400305	2	1	6	45	1	0	2	0	0	0	3	0	26764.6	1231010308	1	1	6	76	1	0	1	0	0	1	0	0	23615.9
10920400306	2	1	8	46	1	2	1	0	0	0	5	0	44658.2	1231010309	1	1	7	0	0	0	1	0	0	1	0	0	18479.3
10920400307	2	1	5	41	1	0	2	0	0	0	3	0	23920.1	1231010310	1	1	5	0	0	0	1	0	1	1	2	0	31678.1
10920400308	2	1	9	56	1	0	1	0	0	0	1	14	22160.3	1231010311	1	1	10	58	1	0	1	0	1	1	2	0	39396.4
10920400309	2	1	6	43	1	0	1	0	0	0	3	0	36216.3	1231010312	1	1	7	57	1	0	1	0	0	1	1	0	34452.8
10920400310	2	1	6	55	1	0	1	0	0	0	3	0	15597.6	1231010313	1	1	5	0	0	0	1	0	0	1	1	0	29055.4
10920400311	2	1	8	46	1	4	1	0	0	0	4	0	15165.2	1231010314	1	1	4	64	1	0	1	0	0	1	1	0	26018.6
10920400312	2	1	10	67	1	0	2	0	0	0	3	0	59520.2	1231010315	1	1	8	38	1	0	1	0	0	1	1	0	29875.4
10920400313	2	1	11	53	1	0	1	0	0	0	6	0	12959.5	1231010316	1	1	7	48	1	0	1	0	0	1	0	3	30767.3
10920400314	2	1	9	50	1	0	3	0	0	0	5	0	18872.7	1231030101	1	1	10	58	1	5	1	0	0	1	2	0	70109.2
10920400315	2	1	6	65	1	0	1	0	0	0	0	0	25408.9	1231030102	1	1	6	41	1	0	1	0	0	1	1	0	30278.7
10920400316	2	1	9	65	1	0	1	0	0	0	1	10	35089.5	1231030103	1	1	6	68	1	3	3	0	0	0	0	7	38128.5
11020100101	2	1	6	32	1	0	1	0	0	1	3	12	18633.2	1231030104	1	1	8	58	1	0	1	0	0	1	2	8	84742.8
11020100102	2	1	2	58	1	0	1	0	0	1	0	0	5918.4	1231030105	1	1	6	46	1	0	1	0	0	1	1	0	28497.7
11020100103	2	1	5	29	1	0	2	0	0	0	0	0	12016.5	1231030106	1	1	5	0	0	0	1	1	0	1	0	0	30565.4
11020100104	2	1	9	31	1	3	1	0	0	1	2	9	32638.2	1231030107	1	1	6	42	1	0	1	0	0	1	1	0	43008.2
11020100105	2	1	6	64	1	0	1	0	0	1	0	0	25585.6	1231030108	1	1	4	0	0	0	1	0	0	1	0	0	22097.5
11020100106	2	1	4	52	1	0	3	0	0	0	2	0	17418	1231030109	1	1	14	38	1	0	1	0	0	1	2	0	47861.7
11020100107	2	1	5	40	1	0	2	1	0	0	3	0	32116.6	1231030110	1	1	9	70	1	0	1	0	0	1	2	0	38024.1
11020100108	2	1	5	54	1	0	2	0	0	1	0	0	12952.8	1231030111	1	1	8	59	1	0	1	0	0	0	3	9	46666.3
11020100109	2	1	4	28	1	0	2	0	0	0	0	0	10618.1	1231030112	1	1	7	59	1	0	1	0	0	1	0	0	37908.8
11020100110	2	1	6	42	1	0	1	1	0	0	3	0	26633.8	1231030113	1	1	8	79	1	3	1	0	0	0	2	16	41470.1
11020100111	2	1	13	26	1	0	2	0	0	1	0	0	15435	1231030114	1	1	4	30	1	3	3	0	0	0	0	1	24330.7
11020100112	2	1	2	39	1	6	1	0	0	1	0	0	8373.53	1231030115	1	1	5	0	0	0	3	0	0	0	1	0	13692.3
11020100113	2	1	6	65	1	0	1	0	0	0	1	0	32269.8	1231030116	1	1	7	35	1	0	1	0	0	1	3	6	29702.3
11020100114	2	1	8	55	1	0	1	0	0	0	6	0	30785	1231040201	1	1	9	38	1	0	1	0	0	1	4	2	40972.7
11020100115	2	1	10	70	1	4	1	0	0	0	1	0	23198.6	1231040202	1	1	5	66	1	0	3	0	0	1	2	5	29760.4
11020100116	2	1	7	56	1	0	1	0	0	1	0	0	18737.6	1231040203	1	1	10	49	1	0	1	1	0	1	4	0	51835.6
11020100201	2	1	6	27	1	0	1	0	0	1	2	0	17676.4	1231040204	1	1	6	68	1	0	1	0	0	1	0	0	26618
11020100202	2	1	3	35	1	0	1	0	0	0	0	0	7908.63	1231040205	1	1	5	66	1	0	1	0	0	1	1	16	36359
11020100203	2	1	2	36	1	0	1	0	0	1	0	0	9548.53	1231040206	1	1	12	40	1	4	3	0	0	1	0	0	26607.2
11020100204	2	1	5	60	1	0	1	0	0	1	0	0	15225.1	1231040207	1	1	10	36	1	4	1	0	0	1	2	0	39360
11020100205	2	1	8	85	1	2	1	0	0	0	2	0	11510.1	1231040208	1	1	7	54	1	0	1	0	0	1	3	16	40713.6
11020100206	2	1	6	35	1	2	1	0	0	1	3	0	11504.6	1231040209	1	1	7	29	1	0	1	0	0	1	1	0	33706.2
11020100207	2	1	7	40	1	4	1	0	0	1	2	0	10725.8	1231040210	1	1	6	37	1	0	1	0	0	1	0	7	28298.5
11020100208	2	1	2	21	1	0	1	0	0	1	0	0	9622.1	1231040211	1	1	11	42	1	3	1	0	0	1	2	6	31846.7
11020100209	2	1	12	54	1	0	2	0	0	1	2	0	19388	1231040212	1	1	7	33	1	0	3	0	0	1	0	10	30199.9
11020100210	2	1	4	23	1	0	1	0	0	1	0	0	12553.9	1231040213	1	1	6	56	1	4	1	0	0	1	1	8	29231.1
11020100211	2	1	2	25	1	0	1	0	0	1	0	0	9555.97	1231040214	1	1	7	47	1	0	1	0	0	1	3	16	38834.7
11020100212	2	1	6	42	1	2	1	0	0	1	1	0	28179.8	1231040215	1	1	7	35	1	3	1	0	0	0	2	12	29194
11020100213	2	1	4	24	1	2	2	0	0	1	0	0	11141	1231040216	1	1	9	43	1	0	1	0	0	0	2	0	31115.1
11020100214	2	1	9	65	1	2	1	0	0	1	0	0	42312	1241010401	1	1	8	0	0	0	1	0	0	1	0	0	35367
11020100215	2	1	3	32	1	0	1	0	0	1	0	0	7683.37	1241010402	1	1	9	60	1	6	1	0	0	1	0	0	41068.4
11020100216	2	1	5	57	1	0	1	0	0	1	0	0	15591.6	1241010403	1	1	4	0	0	0	1	0	0	1	2	0	49442
11020200101	2	1	8	74	1	0	1	0	0	1	0	0	9788.3	1241010404	1	1	4	0	0	0	1	0	0	1	2	0	26197.8
11020200102	2	1	9	63	1	0	2	0	0	0	2	0	9489.37	1241010405	1	1	13	64	1	0	1	0	0	1	2	4	70669.6
11020200103	2	1	4	62	1	0	1	0	0	1	0	0	7768.43	1241010406	1	1	4	26	1	0	1	0	0	1	1	6	27331.3
11020200104	2	1	7	0	0	0	0	0	0	1	4	0	12432	1241010407	1	1	3	61	1	5	1	0	0	1	1	0	27133.7
11020200105	2	1	8	52	1	0	2	0	0	0	0	0	19147.4	1241010408	1	1	6	0	0	0	1	0	0	1	0	0	55638.8
11020200106	2	1	15	52	1	0	1	0	0	0	6	5	27651.2	1241010409	1	1	7	0	0	0	1	1	0	1	2	0	49463.4
11020200107	2	1	5	46	1	3	1	0	0	0	2	0	15630	1241010410	1	1	8	72	1	5	1	0	0	1	0	0	40778.4
11020200108	2	1	8	42	1	0	1	0	0	0	4	5	12722.5	1241010411	1	1	6	51	1	0	1	1	0	1	3	0	62954.2
11020200109	2	1	8	58	1	4	1	0	0	1	1	0	9951.37	1241010412	1	1	9	0	0	0	1	0	0	1	4	0	39847.9
11020200110	2	1	5	52	1	3	1	0	0	1	1	0	16030.8	1241010413	1	1	5	73	1	0	1	1	0	1	1	6	27082.8
11020200111	2	1	5	72	1	0	1	0	0	0	0	0	14804.2	1241010414	1	1	6	67	1	0	1	0	0	0	2	0	25580.5
11020200112	2	1	13	58	1	4	1	0	0	0	5	0	44877.1	1241010415	1	1	6	62	1	3	1	0	0	1	2	5	30081.5
11020200113	2	1	7	81	1	0	1	0	0	0	3	0	16658	1241010416	1	1	1	72	1	0	3	0	0	0	0	4	12449.7
11020200114	2	1	7	32	1	0	1	0	0	0	1	0	12662.6	1241020101	1	1	2	0	0	0	1	0	1	1	1	0	27458.2
11020200115	2	1	6	0	0	0	0	0	0	1	4	0	10108.2	1241020102	1	1	5	54	1	0	1	1	0	1	2	14	57490.5
11020200116	2	1	9	68	1	3	1	0	0	0	1	0	32809.2	1241020103	1	1	7	47	1	0	1	1	1	1	4	14	55693.6
11020200201	2	1	8	76	1	4	1	0	0	0	0	0	12903.1	1241020104	1	1	6	49	1	0	1	0	1	1	4	8	67124.9
11020200202	2	1	1	0	0	0	0	0	0	0	0	0	7636.63	1241020105	1	1	9	54	1	2	2	0	1	1	4	0	48315.7
11020200203	2	1	8	46	1	3	1	0	0	0	0	0	10094.1	1241020106	1	1	7	0	0	0	1	0	1	1	4	0	50023.4
11020200204	2	1	6	0	0	0	0	0	0	0	2	0	9010.93	1241020107	1	1	5	60	1	0	3	0	0	0	1	8	21753.5
11020200205	2	1	8	31	1	4	2	0	0	0	3	0	17093.8	1241020108	1	1	4	39	1	0	1	0	1	1	2	0	80852.2
11020200206	2	1	9	45	1	0	1	0	0	0	4	10	20854.3	1241020109	1	1	5	31	1	0	1	0	1	1	1	0	27920.2
11020200207	2	1	6	90	1	0	1	0	0	0	0	0	12333.2	1241020110	1	1	15	60	1	0	1	0	1	1	5	12	55365.4
11020200208	2	1	7	41	1	0	1	0	0	0	3	0	12541	1241020111	1	1	4	57	1	4	1	0	1	1	0	0	67268.7
11020200209	2	1	4	66	1	2	1	0	0	0	0	0	26837.2	1241020112	1	1	7	44	1	0	1	0	1	1	5	0	46720.7
11020200210	2	1	4	28	1	4	2	0	0	0	0	8	25484.4	1241020113	1	1	12	62	1	0	1	0	1	1	0	4	91518.8
11020200211	2	1	8	55	1	0	1	0	0	0	1	0	25566.1	1241020114	1	1	1	0	0	0	1	0	0	1	0	0	16806.7
11020200212	2	1	2	23	1	0	1	0	0	1	0	0	11093.7	1241020115	1	1	7	61	1	2	1	0	1	1	2	3	44554.7
11020200213	2	1	5	29	1	0	1	0	0	1	1	6	8511.03	1241020116	1	1	9	65	1	0	1	0	0	1	1	0	75645.5
11020200214	2	1	2	67	1	0	1	0	0	1	0	0	11510.9	1241020501	1	1	6	0	0	0	1	0	0	1	0	0	67804.8
11020200215	2	1	4	24	1	4	1	0	0	1	0	0	13959.6	1241020502	1	1	5	0	0	0	1	0	0	1	4	0	32863.6
11020200216	2	1	5	63	1	5	1	0	0	1	1	0	12291.2	1241020503	1	1	2	0	0	0	1	0	0	0	1	0	19451.9
11020300101	2	1	9	38	1	0	1	0	0	1	2	0	17724.2	1241020504	1	1	5	50	1	2	1	0	0	0	0	10	21656.9
11020300102	2	1	3	34	1	0	1	0	0	1	0	0	5888.13	1241020505	1	1	3	80	1	0	1	0	0	1	0	0	28675.4
11020300103	2	1	3	30	1	6	1	0	0	1	0	0	8544.68	1241020506	1	1	4	60	1	3	1	0	0	1	1	0	34467.9
11020300104	2	1	4	52	1	0	3	0	0	1	2	0	10148.4	1241020507	1	1	5	73	1	0	1	0	0	1	0	0	18485.3
11020300105	2	1	7	42	1	0	1	0	0	1	2	0	13058.6	1241020508	1	1	4	55	1	0	1	0	0	1	1	0	15716.6
11020300106	2	1	7	57	1	0	1	0	0	0	1	0	32054.1	1241020509	1	1	9	49	1	0	1	0	0	1	4	1	33292
11020300107	2	1	3	37	1	0	1	0	0	1	1	0	59093.4	1241020510	1	1	5	73	1	0	1	0	0	1	0	2	62041.6
11020300108	2	1	6	55	1	5	1	0	0	1	0	0	9889.25	1241020511	1	1	8	46	1	0	1	0	0	1	4	0	40625.8
11020300109	2	1	9	41	1	0	3	0	0	1	3	0	54383.6	1241020512	1	1	4	76	1	0	1	0	0	1	2	5	25331.9
11020300110	2	1	8	56	1	0	1	0	0	1	5	0	26595.3	1241020513	1	1	6	36	1	0	1	0	0	1	3	1	28734.2
11020300111	2	1	6	37	1	0	1	0	0	1	2	0	13364.7	1241020514	1	1	8	69	1	0	1	0	0	1	1	6	27606.1
11020300112	2	1	3	23	1	0	1	0	0	1	0	0	7949	1241020515	1	1	5	72	1	3	1	0	0	1	2	0	24232.8
11020300113	2	1	7	53	1	3	1	0	0	0	0	12	117087	1241020516	1	1	5	0	0	0	1	0	0	1	4	0	27568.7
11020300114	2	1	7	0	0	0	0	0	0	1	0	0	6649.03	1241030201	1	1	6	28	1	0	1	0	0	1	1	16	55770.8
11020300115	2	1	3	0	0	0	0	0	0	1	0	0	6554.57	1241030202	1	1	6	85	1	3	1	1	0	1	4	0	92860.8
11020300116	2	1	4	40	1	3	2	0	0	0	0	0	10022.7	1241030203	1	1	11	43	1	3	2	0	1	1	4	0	61185.1
11020300201	2	1	9	68	1	0	3	0	0	0	0	0	42020.8	1241030204	1	1	7	40	1	0	1	0	0	1	4	10	28551.1
11020300202	2	1	8	66	1	0	1	0	0	0	0	0	17299.3	1241030205	1	1	9	27	1	2	1	0	0	1	1	0	39961
11020300203	2	1	4	40	1	3	1	0	0	1	1	0	9421.1	1241030206	1	1	5	0	0	0	3	0	0	1	4	0	22376.3
11020300204	2	1	7	47	1	0	1	0	0	1	2	0	15355.7	1241030207	1	1	11	61	1	0	1	0	0	1	3	3	65348
11020300205	2	1	3	66	1	0	2	0	0	0	0	0	9644.23	1241030208	1	1	7	43	1	0	3	0	1	1	4	1	22182
11020300206	2	1	4	43	1	0	3	0	0	0	0	0	8441.57	1241030209	1	1	7	56	1	3	1	0	0	1	2	10	48221.2
11020300207	2	1	6	29	1	0	1	0	0	1	0	0	11172.2	1241030210	1	1	9	0	0	0	3	0	0	0	2	0	29921.8
11020300208	2	1	7	75	1	0	1	0	0	0	0	0	13421.1	1241030211	1	1	5	32	1	0	1	0	0	1	0	12	28422.6
11020300209	2	1	3	0	0	0	0	0	0	0	2	0	7891.3	1241030212	1	1	6	0	0	0	1	0	0	1	1	0	36495.7
11020300210	2	1	10	55	1	0	1	0	0	0	5	0	16511.8	1241030213	1	1	8	32	1	0	1	0	1	1	2	14	59610.6
11020300211	2	1	4	52	1	0	1	0	0	0	1	0	15768.1	1241030214	1	1	4	54	1	3	1	0	0	1	2	0	37051
11020300212	2	1	10	34	1	0	1	0	0	0	3	0	20149.6	1241030215	1	1	10	58	1	0	1	0	0	1	3	4	78974.2
11020300213	2	1	7	0	0	0	0	0	0	1	1	0	6369.77	1241030216	1	1	4	58	1	0	1	0	0	1	0	0	20249.7
11020300214	2	1	3	45	1	0	1	0	0	0	0	0	5415.63	1241030601	1	1	5	0	0	0	1	0	0	1	3	0	27332.8
11020300215	2	1	7	46	1	3	1	0	0	0	1	0	13615	1241030602	1	1	5	43	1	2	1	0	0	1	3	0	35340.4
11020300216	2	1	6	45	1	3	1	0	0	1	2	0	9646.07	1241030603	1	1	5	50	1	0	1	0	0	1	2	1	56713.5
11020400101	2	1	8	53	1	0	1	0	0	0	3	0	22276.4	1241030604	1	1	3	30	1	3	1	0	0	1	0	0	23829
11020400102	2	1	13	51	1	0	1	0	0	0	0	0	18393.7	1241030605	1	1	7	45	1	0	2	0	0	1	2	4	76205.2
11020400103	2	1	4	48	1	0	2	0	0	1	0	0	7118.48	1241030606	1	1	6	64	1	0	1	0	0	1	1	4	37754.6
11020400104	2	1	5	0	0	0	0	0	0	0	4	0	6534.5	1241030607	1	1	5	54	1	0	1	0	0	1	2	0	38881.6
11020400105	2	1	6	71	1	0	1	0	0	0	0	0	20466.8	1241030608	1	1	8	44	1	0	1	0	0	1	4	2	44356.1
11020400106	2	1	6	45	1	0	1	0	0	0	1	0	17455.2	1241030609	1	1	3	45	1	0	1	0	0	1	0	14	52384.7
11020400107	2	1	9	39	1	0	1	0	0	1	4	5	10701	1241030610	1	1	2	0	0	0	1	0	0	1	1	0	24344.4
11020400108	2	1	3	52	1	3	1	0	0	1	0	0	5527.77	1241030611	1	1	7	0	0	0	1	0	0	1	5	0	62788.2
11020400109	2	1	11	68	1	0	1	0	0	1	1	0	34119.5	1241030612	1	1	5	42	1	3	1	0	0	1	3	12	25221.3
11020400110	2	1	2	48	1	4	1	0	0	0	0	0	4721.77	1241030613	1	1	5	66	1	0	1	0	0	1	1	0	33829
11020400111	2	1	6	48	1	0	2	0	0	0	2	0	8003.33	1241030614	1	1	5	62	1	0	1	0	0	1	1	0	36871.8
11020400112	2	1	4	32	1	2	1	0	0	0	0	0	10711.2	1241030615	1	1	7	50	1	3	1	0	0	1	2	0	44707.1
11020400113	2	1	6	50	1	0	1	1	0	0	3	0	15622.4	1241030616	1	1	9	55	1	0	1	0	0	1	3	0	36271.2
11020400114	2	1	7	49	1	0	1	0	0	0	3	12	29572.9	1241040301	1	1	4	52	1	0	1	1	0	1	1	12	41089
11020400115	2	1	6	68	1	0	3	0	0	1	0	0	16910.2	1241040302	1	1	7	39	1	0	1	0	0	1	2	7	26819.4
11020400116	2	1	4	53	1	0	2	0	0	1	0	0	12711	1241040303	1	1	6	52	1	0	3	0	0	1	2	0	44680.1
11020400201	2	1	7	38	1	3	1	0	0	0	3	0	10341.8	1241040304	1	1	6	60	1	0	1	0	0	1	1	0	43864.7
11020400202	2	1	2	86	1	0	2	0	0	0	0	0	3443.87	1241040305	1	1	3	0	0	0	1	0	0	1	2	0	26027.4
11020400203	2	1	5	62	1	0	2	0	0	0	0	0	12177.2	1241040306	1	1	4	0	0	0	1	0	0	1	3	0	29545.5
11020400204	2	1	3	72	1	0	1	0	0	0	1	0	35553	1241040307	1	1	8	0	0	0	1	0	0	1	3	0	46290.4
11020400205	2	1	3	26	1	3	1	0	0	0	0	0	10641.7	1241040308	1	1	5	47	1	0	1	0	0	1	3	10	36691.4
11020400206	2	1	7	40	1	0	2	0	0	1	2	0	10638.2	1241040309	1	1	4	58	1	0	1	0	0	1	0	10	26586.6
11020400207	2	1	3	25	1	0	1	0	0	0	0	0	13800.1	1241040310	1	1	7	50	1	0	3	0	0	1	2	16	27280.4
11020400208	2	1	5	43	1	3	1	0	0	0	3	0	21186.7	1241040311	1	1	7	59	1	0	1	1	0	1	1	0	39980.1
11020400209	2	1	9	57	1	3	2	0	0	0	2	0	21899.4	1241040312	1	1	4	0	0	0	1	0	0	1	0	0	28050.1
11020400210	2	1	5	44	1	0	1	0	0	0	3	0	9807.87	1241040313	1	1	3	0	0	0	1	1	0	1	2	0	21570
11020400211	2	1	8	0	0	0	0	0	0	0	2	0	11046.2	1241040314	1	1	4	0	0	0	1	0	0	1	3	0	22005.3
11020400212	2	1	5	25	1	0	1	0	0	0	1	0	12034.4	1241040315	1	1	2	71	1	2	1	1	0	1	0	3	27459.3
11020400213	2	1	5	65	1	0	1	0	0	0	0	5	10959.7	1241040316	1	1	4	47	1	0	1	1	0	1	2	0	46164.8
11020400214	2	1	10	48	1	0	1	0	0	0	3	0	22961.4	1251010201	1	1	7	0	0	0	1	0	1	1	4	0	60888.9
11020400215	2	1	5	47	1	0	1	0	0	0	2	0	18311.7	1251010202	1	1	12	46	1	0	1	0	1	1	4	12	78963.5
11020400216	2	1	5	49	1	0	1	0	0	0	1	0	16267.5	1251010203	1	1	5	61	1	0	1	0	1	1	2	0	72084.3
11120100101	2	1	8	24	1	0	2	0	0	0	0	0	19091.4	1251010204	1	1	4	67	1	2	1	1	1	1	0	10	78503.7
11120100102	2	1	3	76	1	0	1	1	0	0	0	0	16277	1251010205	1	1	3	39	1	0	1	0	1	1	0	0	27931.8
11120100103	2	1	6	51	1	0	2	0	0	0	3	0	12194.6	1251010206	1	1	10	44	1	3	1	0	1	1	4	2	98532.9
11120100104	2	1	9	58	1	3	2	0	0	0	2	0	30534.8	1251010207	1	1	14	0	0	0	1	0	1	1	8	0	99179.7
11120100105	2	1	6	0	0	0	0	0	0	0	2	0	9281.6	1251010208	1	1	2	72	1	0	1	0	0	1	0	4	16496.3
11120100106	2	1	6	46	1	2	1	0	0	0	2	0	10975.5	1251010209	1	1	6	57	1	0	1	0	1	1	3	0	23952.1
11120100107	2	1	4	30	1	0	1	0	0	0	0	0	7165.38	1251010210	1	1	3	37	1	3	1	1	1	1	0	0	27187.7
11120100108	2	1	3	62	1	2	1	0	0	0	0	0	13291	1251010211	1	1	1	64	1	0	1	1	1	1	0	8	15459.5
11120100109	2	1	6	43	1	4	1	0	0	0	3	0	12996.2	1251010213	1	1	9	65	1	0	1	0	0	1	1	0	41321.6
11120100110	2	1	13	38	1	0	1	0	0	0	3	0	31718.3	1251010214	1	1	6	45	1	0	1	0	1	1	0	4	39941.5
11120100111	2	1	2	62	1	0	2	1	0	0	0	0	6769.4	1251010215	1	1	6	0	0	0	1	0	1	1	5	0	73881.8
11120100112	2	1	7	64	1	4	1	0	0	1	3	0	7165.93	1251010216	1	1	5	48	1	0	1	0	1	1	2	6	36802
11120100113	2	1	2	60	1	0	1	1	0	0	0	0	7373.9	1251020301	1	1	5	42	1	0	1	0	1	1	3	9	30505.8
11120100114	2	1	5	0	0	0	0	0	0	1	3	0	8202.63	1251020302	1	1	6	45	1	2	1	0	1	1	2	4	72485.2
11120100115	2	1	6	0	0	0	0	0	0	0	1	0	9739.57	1251020303	1	1	7	42	1	0	1	0	1	1	5	12	51053
11120100116	2	1	8	32	1	0	1	0	0	0	3	0	11339.6	1251020304	1	1	5	34	1	6	1	0	0	1	2	0	21715.5
11120100201	2	1	6	31	1	4	1	0	0	0	1	0	10857.3	1251020305	1	1	5	51	1	3	1	0	1	1	2	12	63839.3
11120100202	2	1	6	72	1	0	1	0	0	0	2	0	19400.6	1251020306	1	1	5	72	1	0	1	0	1	1	0	7	42609
11120100203	2	1	5	58	1	0	1	0	0	0	3	0	29699.8	1251020307	1	1	6	31	1	3	1	0	1	1	0	12	36361.6
11120100204	2	1	2	70	1	4	1	0	0	0	0	0	6167.95	1251020308	1	1	6	39	1	0	1	0	0	1	3	0	20764.6
11120100205	2	1	7	65	1	0	1	1	0	0	1	0	13193.9	1251020309	1	1	15	83	1	0	1	0	1	1	5	10	116070
11120100206	2	1	6	34	1	3	1	0	0	0	0	0	25654.9	1251020310	1	1	5	34	1	0	1	0	1	1	1	0	25856.8
11120100207	2	1	2	61	1	0	1	1	0	0	0	0	11717.6	1251020311	1	1	6	28	1	0	3	0	0	1	2	8	18821.6
11120100208	2	1	8	0	0	0	0	0	0	0	3	0	13450	1251020312	1	1	3	62	1	3	1	0	0	1	0	5	20888.6
11120100209	2	1	5	0	0	0	0	0	0	0	2	0	10928.4	1251020313	1	1	9	56	1	0	1	0	0	1	0	7	44494.9
11120100210	2	1	6	44	1	0	2	1	0	0	4	0	19033	1251020314	1	1	5	30	1	0	1	0	0	1	0	1	17098.2
11120100211	2	1	8	36	1	0	1	0	0	0	3	10	12352.8	1251020315	1	1	9	49	1	3	1	0	0	0	1	0	22097.8
11120100212	2	1	3	0	0	0	0	0	0	0	0	0	5213.02	1251020316	1	1	5	36	1	0	2	0	0	1	2	0	22091.5
11120100213	2	1	5	0	0	0	0	0	0	0	1	0	14149.6	1251030401	1	1	5	64	1	3	1	0	0	1	1	0	23082.7
11120100214	2	1	7	61	1	3	1	0	0	0	3	5	10077.8	1251030402	1	1	6	38	1	0	1	0	0	1	1	5	19801.5
11120100215	2	1	5	56	1	0	1	0	0	0	0	0	13279.9	1251030403	1	1	2	65	1	0	1	0	0	1	0	2	13885.8
11120100216	2	1	10	31	1	0	3	0	0	0	1	10	28732.6	1251030404	1	1	5	0	0	0	1	1	0	1	3	0	29824.1
11120200101	2	1	5	55	1	4	1	0	0	1	1	0	18666.3	1251030405	1	1	3	0	0	0	1	0	0	0	1	0	15234.1
11120200102	2	1	7	97	1	0	1	0	0	0	3	0	19035.8	1251030406	1	1	10	58	1	0	1	0	0	1	1	5	53998.3
11120200103	2	1	8	33	1	0	1	0	0	1	5	0	16420.4	1251030407	1	1	5	45	1	0	1	0	0	1	2	0	27441.6
11120200104	2	1	9	45	1	4	1	0	0	0	2	0	15228	1251030408	1	1	5	0	0	0	1	0	0	1	4	0	43303.1
11120200105	2	1	11	75	1	4	1	0	0	0	1	0	23251.8	1251030409	1	1	6	42	1	3	1	0	0	1	3	0	43555.6
11120200106	2	1	7	47	1	0	1	0	0	0	0	0	11449.9	1251030410	1	1	6	68	1	3	1	0	0	1	0	0	31869
11120200107	2	1	4	0	0	0	0	0	0	0	1	0	15909	1251030411	1	1	5	0	0	0	1	0	0	1	1	0	25202.2
11120200108	2	1	11	38	1	0	1	0	0	0	2	12	42802.4	1251030412	1	1	8	61	1	0	1	0	0	1	2	10	43570.4
11120200109	2	1	13	82	1	0	2	1	0	0	5	3	44289.6	1251030413	1	1	3	0	0	0	1	0	0	1	0	0	32209.1
11120200110	2	1	6	21	1	0	1	0	0	0	1	0	21911.3	1251030414	1	1	4	0	0	0	1	0	0	1	2	0	21352.1
11120200111	2	1	5	36	1	0	1	1	0	0	0	0	14299.2	1251030415	1	1	7	44	1	3	1	0	0	1	2	0	44458.6
11120200112	2	1	6	62	1	0	1	0	0	0	1	0	12624.3	1251030416	1	1	7	57	1	3	1	0	0	1	1	2	37458.2
11120200113	2	1	6	48	1	0	1	0	0	0	3	0	13304.7	1251040101	1	1	6	60	1	0	1	0	1	1	0	7	78853.4
11120200114	2	1	7	66	1	0	1	0	0	0	0	0	22189.3	1251040102	1	1	5	65	1	0	1	0	0	1	2	5	27069.6
11120200115	2	1	6	28	1	0	1	0	0	1	0	0	13251.2	1251040103	1	1	4	0	0	0	1	0	0	1	3	0	29004.4
11120200116	2	1	3	0	0	0	0	0	0	1	0	0	7255.7	1251040104	1	1	5	0	0	0	1	0	0	1	3	0	44780.2
11120200201	2	1	6	77	1	0	1	0	0	0	1	0	11842.7	1251040105	1	1	13	60	1	0	1	0	0	1	3	3	70947.4
11120200202	2	1	2	0	0	0	0	0	0	0	0	0	6368.13	1251040106	1	1	4	50	1	3	1	0	0	0	0	12	27775.9
11120200203	2	1	10	52	1	0	1	0	0	0	3	0	18734.2	1251040107	1	1	2	0	0	0	1	0	0	1	1	0	16821.1
11120200204	2	1	9	54	1	0	1	0	0	0	5	0	22263.9	1251040108	1	1	6	81	1	3	1	0	0	1	4	9	27874.7
11120200205	2	1	4	84	1	0	1	0	0	0	1	0	25706.8	1251040109	1	1	4	53	1	0	1	0	0	1	2	6	40177.5
11120200206	2	1	3	64	1	4	1	1	0	0	1	0	9713.88	1251040110	1	1	7	33	1	3	1	0	0	1	2	0	114528
11120200207	2	1	4	28	1	0	1	0	0	0	1	0	9581.23	1251040111	1	1	5	48	1	0	1	0	0	1	3	6	58831.9
11120200208	2	1	6	44	1	0	1	0	0	0	2	0	19089.2	1251040112	1	1	7	62	1	3	1	0	0	1	0	5	44011.9
11120200209	2	1	5	56	1	0	1	0	0	0	2	0	27636.9	1251040113	1	1	19	48	1	0	1	0	0	1	7	0	95019
11120200210	2	1	4	0	0	0	0	0	0	0	0	0	9968.9	1251040114	1	1	5	66	1	0	1	0	0	1	1	0	43669.2
11120200211	2	1	10	71	1	2	1	0	0	0	0	0	15280.6	1251040115	1	1	6	43	1	3	1	0	0	1	2	0	34004.1
11120200212	2	1	4	49	1	2	1	0	0	0	1	0	17059.6	1251040116	1	1	2	56	1	0	1	0	0	1	0	0	28070.2
11120200213	2	1	6	41	1	3	1	0	0	0	3	10	24157.3	1251040501	1	1	4	34	1	3	1	0	0	1	0	10	41648.9
11120200214	2	1	7	72	1	0	1	0	0	0	4	0	19401.7	1251040502	1	1	4	48	1	0	1	0	0	1	1	12	32358.9
11120200215	2	1	7	48	1	0	1	0	0	0	2	0	24109.6	1251040503	1	1	9	38	1	0	1	0	0	1	1	0	35523.9
11120200216	2	1	1	71	1	0	1	0	0	0	0	0	6752.07	1251040504	1	1	9	58	1	3	1	0	0	1	0	0	46684.1
11120300101	2	1	6	56	1	3	1	0	0	0	2	0	10755	1251040505	1	1	6	40	1	3	1	0	0	1	1	7	37015.3
11120300102	2	1	4	72	1	0	2	0	0	0	1	0	12010.5	1251040506	1	1	7	66	1	3	1	0	0	1	2	0	52292.2
11120300103	2	1	6	37	1	0	2	0	0	0	4	0	11752.9	1251040507	1	1	6	30	1	1	1	0	0	1	2	2	34568.1
11120300104	2	1	4	57	1	0	1	0	0	0	1	0	9171.33	1251040508	1	1	12	58	1	3	1	0	0	1	4	0	48293
11120300105	2	1	6	59	1	0	1	1	0	0	0	0	23789.2	1251040509	1	1	5	32	1	3	1	0	0	1	0	1	35128.6
11120300106	2	1	6	54	1	0	1	0	0	0	1	0	13075.1	1251040510	1	1	1	72	1	0	1	0	0	1	0	1	8737.33
11120300107	2	1	8	56	1	3	1	0	0	0	1	10	39064.7	1251040511	1	1	6	37	1	0	1	0	0	1	2	1	41331.7
11120300108	2	1	6	36	1	0	1	0	0	0	3	0	13436.9	1251040512	1	1	5	62	1	0	3	0	0	1	1	5	64373.2
11120300109	2	1	6	65	1	3	3	1	0	0	2	0	36890	1251040513	1	1	6	60	1	0	1	1	0	1	0	0	40806.4
11120300110	2	1	3	62	1	0	1	0	0	0	0	0	19347	1251040514	1	1	9	67	1	3	1	0	0	1	3	16	57240.3
11120300111	2	1	5	56	1	0	3	0	0	0	0	0	14927.8	1251040515	1	1	6	45	1	3	1	0	0	1	4	9	29780.8
11120300112	2	1	8	57	1	0	1	0	0	0	4	0	27482.6	1251040516	1	1	2	31	1	3	1	0	0	1	0	0	25263.9
11120300113	2	1	5	0	0	0	0	0	0	0	3	0	9614.47	1261010101	1	1	7	0	0	0	3	0	0	0	4	0	36684.6
11120300114	2	1	7	47	1	0	1	0	0	0	4	0	23950.6	1261010102	1	1	7	45	1	0	2	0	0	0	1	0	25306.9
11120300115	2	1	5	49	1	0	1	0	0	0	1	0	21556.8	1261010103	1	1	6	47	1	0	2	0	0	0	1	14	24397.1
11120300116	2	1	3	51	1	0	1	0	0	0	1	0	9840.23	1261010104	1	1	12	56	1	0	1	0	0	0	4	0	41069.8
11120300201	2	1	2	0	0	0	0	0	0	0	0	0	6707.3	1261010105	1	1	7	37	1	0	2	0	0	0	2	12	19968.8
11120300202	2	1	4	53	1	0	1	0	0	0	1	0	106901	1261010106	1	1	6	41	1	0	1	0	0	1	1	4	30399.1
11120300203	2	1	11	82	1	0	1	0	0	0	3	0	12503.2	1261010107	1	1	9	52	1	4	1	0	0	0	3	0	32055.3
11120300204	2	1	6	33	1	2	1	0	0	0	1	0	12396.5	1261010108	1	1	6	0	0	0	2	0	0	0	2	0	20519.9
11120300205	2	1	3	0	0	0	0	0	0	0	0	0	28438.5	1261010109	1	1	7	45	1	0	2	0	0	0	1	0	16057.9
11120300206	2	1	6	46	1	0	1	0	0	0	3	0	12804	1261010110	1	1	7	0	0	0	1	0	0	0	1	0	44018.2
11120300207	2	1	13	64	1	0	1	0	0	0	3	0	49602.7	1261010111	1	1	4	29	1	2	3	0	0	0	0	4	15295.8
11120300208	2	1	9	56	1	0	1	0	0	0	3	0	26787.8	1261010112	1	1	9	44	1	0	1	1	0	0	2	0	29664.7
11120300209	2	1	4	44	1	0	1	0	0	0	2	12	26781.2	1261010113	1	1	10	59	1	0	1	0	0	0	2	7	49943.7
11120300210	2	1	5	76	1	0	1	0	0	0	1	0	17897.3	1261010114	1	1	8	48	1	0	1	0	0	0	2	7	29512.8
11120300211	2	1	4	59	1	0	1	0	0	0	1	0	12558.5	1261010115	1	1	7	0	0	0	1	0	0	0	0	0	22319.2
11120300212	2	1	6	51	1	0	1	0	0	0	3	5	12846.3	1261010116	1	1	5	0	0	0	1	0	0	0	0	0	34456.3
11120300213	2	1	5	0	0	0	0	0	0	0	2	0	28228.4	1261020201	1	1	15	72	1	0	1	0	0	1	6	5	55094.8
11120300214	2	1	3	0	0	0	0	0	0	0	1	0	15488.4	1261020202	1	1	9	0	0	0	3	0	0	1	3	0	41732.4
11120300215	2	1	5	79	1	3	1	0	0	0	2	0	8717.9	1261020203	1	1	9	39	1	0	1	0	0	1	3	3	34965.7
11120300216	2	1	8	37	1	0	1	0	0	0	3	0	49909	1261020204	1	1	9	71	1	0	1	0	0	1	2	7	40641.8
11120400101	2	1	2	41	1	0	1	0	0	0	0	0	5506.33	1261020205	1	1	6	45	1	0	1	1	0	1	3	9	39083
11120400102	2	1	5	63	1	0	1	0	0	0	0	0	22170.7	1261020206	1	1	4	0	0	0	1	0	0	1	2	0	29844.1
11120400103	2	1	7	37	1	0	1	0	0	0	2	0	12225.4	1261020207	1	1	8	0	0	0	1	0	0	1	5	0	51546.1
11120400104	2	1	2	23	1	4	1	0	1	0	0	0	9778.43	1261020208	1	1	10	52	1	0	1	0	0	1	4	10	33893.4
11120400105	2	1	6	37	1	6	1	0	0	0	3	0	13013.6	1261020209	1	1	11	45	1	3	3	0	0	0	2	0	35989.6
11120400106	2	1	7	49	1	3	3	0	0	0	4	0	22754.4	1261020210	1	1	6	0	0	0	1	0	0	0	2	0	23015.6
11120400107	2	1	5	78	1	0	1	0	0	0	2	0	38753.3	1261020211	1	1	8	58	1	3	3	0	0	1	2	0	28766.7
11120400108	2	1	7	59	1	3	1	0	0	0	0	0	12903.2	1261020212	1	1	3	76	1	0	3	0	0	0	1	10	18990.1
11120400109	2	1	6	48	1	2	1	1	0	0	4	0	13027.8	1261020213	1	1	6	33	1	0	1	0	0	0	2	10	26239.2
11120400110	2	1	10	51	1	3	1	0	0	0	1	0	41828.6	1261020214	1	1	7	0	0	0	3	0	0	0	4	0	22694.1
11120400111	2	1	9	56	1	3	1	0	0	0	3	0	11501.2	1261020215	1	1	2	0	0	0	3	0	0	0	0	0	14862.8
11120400112	2	1	4	24	1	3	1	1	0	0	0	0	13987.3	1261020216	1	1	4	50	1	0	1	0	0	0	0	2	25977.8
11120400113	2	1	4	78	1	3	1	0	0	0	0	0	9996.67	1261030301	1	1	7	21	1	0	1	0	0	0	1	0	33633.1
11120400114	2	1	1	47	1	3	1	0	0	0	0	0	10719.8	1261030302	1	1	3	17	1	0	1	0	0	0	0	6	26588.1
11120400115	2	1	6	0	0	0	0	0	0	0	1	0	25851	1261030303	1	1	8	0	0	0	2	0	0	0	3	0	28989.2
11120400116	2	1	5	44	1	0	1	0	0	0	1	0	12282.4	1261030304	1	1	8	0	0	0	1	0	0	0	0	0	27547.8
11120400201	2	1	11	46	1	3	1	0	0	0	5	0	24991.3	1261030305	1	1	7	0	0	0	1	0	0	0	2	0	31190.8
11120400202	2	1	8	51	1	0	1	0	0	0	0	0	17049.9	1261030306	1	1	5	0	0	0	1	0	0	0	1	0	20102.1
11120400203	2	1	6	50	1	0	1	0	0	0	2	0	12041.3	1261030307	1	1	11	0	0	0	1	0	0	0	2	0	39841.4
11120400204	2	1	5	37	1	0	1	0	0	0	3	0	10262.8	1261030308	1	1	4	0	0	0	3	0	0	0	2	0	19807.6
11120400205	2	1	7	54	1	0	1	0	0	0	4	0	14296.1	1261030309	1	1	6	59	1	0	1	0	0	0	0	16	35382.8
11120400206	2	1	3	55	1	2	1	1	0	0	0	0	18055.9	1261030310	1	1	9	46	1	0	1	0	0	0	0	5	36087.6
11120400207	2	1	5	0	0	0	0	0	0	0	3	0	7776.63	1261030311	1	1	7	0	0	0	1	0	0	0	1	0	30655.9
11120400208	2	1	4	49	1	0	1	1	0	0	1	0	13345	1261030312	1	1	5	0	0	0	1	0	0	1	1	0	22112
11120400209	2	1	11	64	1	2	1	0	0	0	1	0	24010	1261030313	1	1	7	60	1	0	1	0	0	1	1	0	30482.1
11120400210	2	1	4	40	1	0	1	0	0	0	2	0	14094.7	1261030314	1	1	5	0	0	0	1	0	0	0	1	0	27878.1
11120400211	2	1	4	31	1	0	1	0	0	0	0	0	7607.37	1261030315	1	1	5	0	0	0	1	0	0	0	0	0	19042.7
11120400212	2	1	6	51	1	0	1	0	0	0	3	0	27405.5	1261030316	1	1	7	0	0	0	1	0	0	0	2	0	39346.3
11120400213	2	1	8	42	1	0	1	0	0	0	3	0	14155.6	1302010401	1	2	7	62	1	3	1	0	0	1	2	2	51604.2
11120400214	2	1	7	66	1	2	1	0	0	0	1	0	16155.1	1302010402	1	2	9	40	1	0	2	0	0	1	4	3	35641.8
11120400215	2	1	4	0	0	0	0	1	0	0	3	0	32758.9	1302010403	1	2	7	49	1	6	1	0	0	1	0	0	31646.1
11120400216	2	1	6	41	1	0	3	0	0	0	2	0	8328.67	1302010404	1	2	6	38	1	3	1	0	0	1	1	0	41867.3
11220100101	2	1	1	31	1	0	1	0	0	1	0	0	4313.87	1302010405	1	2	7	51	1	0	1	0	0	1	3	7	58357
11220100103	2	1	8	47	1	2	1	0	0	1	0	0	15192.4	1302010406	1	2	5	35	1	3	2	0	0	1	0	0	16534.5
11220100104	2	1	3	29	1	0	1	0	0	1	0	0	7232.9	1302010407	1	2	13	63	1	3	1	0	0	1	3	3	48462.1
11220100105	2	1	5	33	1	0	1	0	0	1	0	0	7587	1302010408	1	2	3	21	1	0	1	0	0	1	0	0	10420.3
11220100106	2	1	5	35	1	1	1	0	0	1	0	0	10786.5	1302010409	1	2	3	28	1	3	1	0	0	1	0	10	12352.4
11220100107	2	1	7	52	1	2	1	0	0	1	0	0	10064.2	1302010410	1	2	7	26	1	0	1	0	0	1	2	0	21824
11220100108	2	1	8	43	1	0	1	0	0	1	1	0	10868	1302010411	1	2	3	45	1	0	1	0	0	1	0	0	17672.9
11220100109	2	1	3	51	1	0	1	1	0	1	0	0	13992.2	1302010412	1	2	3	50	1	5	1	0	0	1	0	6	23409.2
11220100110	2	1	5	22	1	3	2	1	0	0	1	0	51076.8	1302010413	1	2	5	25	1	0	1	0	0	1	0	4	15301.9
11220100111	2	1	4	48	1	1	1	0	0	1	0	0	6054.37	1302010414	1	2	9	47	1	2	1	0	0	1	5	3	31644.2
11220100112	2	1	7	36	1	4	1	0	0	1	2	0	13272.4	1302010416	1	2	6	42	1	3	1	0	0	1	3	0	19998.3
11220100113	2	1	5	47	1	0	1	0	0	1	0	0	12095.5	1302010801	1	2	14	78	1	0	1	0	1	1	6	0	86682.2
11220100114	2	1	3	42	1	2	1	0	0	1	0	0	7183.33	1302010802	1	2	5	36	1	0	1	0	1	1	1	0	21579
11220100115	2	1	4	59	1	0	1	0	0	1	0	0	13095.2	1302010803	1	2	7	48	1	0	1	0	1	1	5	7	25197.1
11220100116	2	1	5	40	1	0	1	0	0	1	0	0	12914.3	1302010804	1	2	5	43	1	0	1	0	1	1	2	0	37280.5
11220100201	2	1	2	34	1	0	1	0	0	1	0	0	10878	1302010805	1	2	6	38	1	3	3	0	1	1	3	16	33734.6
11220100202	2	1	5	32	1	0	1	1	0	1	0	0	13058.7	1302010806	1	2	1	0	0	0	1	0	1	1	0	0	20020.5
11220100203	2	1	7	0	0	0	0	0	0	1	3	0	11539.4	1302010807	1	2	6	32	1	0	1	0	1	1	2	10	22506.5
11220100204	2	1	5	0	0	0	0	0	0	1	0	0	7804.33	1302010808	1	2	9	68	1	3	1	0	0	1	1	10	32633.6
11220100206	2	1	8	42	1	0	1	0	0	1	3	0	15632.2	1302010809	1	2	4	28	1	0	1	0	1	1	0	10	25605.9
11220100207	2	1	4	36	1	0	3	0	0	0	0	16	9347.57	1302010810	1	2	4	37	1	3	1	0	1	1	1	14	26828.5
11220100208	2	1	5	0	0	0	0	0	0	1	1	0	10376.2	1302010811	1	2	7	48	1	0	1	0	1	1	3	12	80241.6
11220100209	2	1	1	58	1	2	2	0	0	0	0	0	7003.35	1302010812	1	2	5	38	1	0	1	0	0	1	0	10	21723.1
11220100210	2	1	3	0	0	0	0	0	0	1	2	0	5942.2	1302010813	1	2	3	28	1	3	1	0	0	1	1	10	29806.5
11220100211	2	1	4	0	0	0	0	0	0	1	0	0	13845.4	1302010814	1	2	7	40	1	0	1	0	1	1	2	0	37542.7
11220100212	2	1	6	18	1	0	1	0	0	1	1	0	17726.2	1302010815	1	2	6	34	1	2	1	0	0	1	2	12	21794.4
11220100213	2	1	6	28	1	0	2	0	0	1	0	0	9460.7	1302010816	1	2	15	68	1	0	1	0	0	1	2	12	80986.5
11220100214	2	1	8	42	1	0	1	0	0	1	1	0	9222.03	1302011201	1	2	6	45	1	0	1	0	0	1	4	0	32033
11220100215	2	1	10	62	1	0	2	0	0	1	3	0	28434.2	1302011202	1	2	5	57	1	3	1	0	0	1	1	16	35565.3
11220100216	2	1	8	45	1	0	1	0	0	1	1	0	23256.6	1302011203	1	2	5	38	1	3	1	0	0	1	2	16	20795
11220200101	2	1	6	58	1	4	2	0	0	0	1	0	14651.1	1302011204	1	2	5	40	1	0	2	0	0	1	2	0	28881.7
11220200102	2	1	5	27	1	2	2	0	0	1	0	5	18253.1	1302011205	1	2	7	53	1	0	1	0	0	1	4	6	30785.3
11220200103	2	1	4	63	1	0	2	0	0	1	0	0	15156.1	1302011208	1	2	7	56	1	3	2	0	0	1	4	10	27303.5
11220200104	2	1	6	63	1	3	1	0	0	1	1	10	26233.6	1302011209	1	2	11	63	1	0	1	0	0	1	1	8	39841
11220200105	2	1	4	62	1	0	1	0	0	1	1	0	5703.38	1302011210	1	2	9	53	1	0	1	0	0	1	2	0	44016
11220200106	2	1	9	41	1	2	1	0	0	1	0	0	6905.93	1302011211	1	2	3	0	0	0	1	0	0	1	0	0	15842.5
11220200107	2	1	6	28	1	3	3	0	0	0	2	6	15568.7	1302011212	1	2	5	52	1	0	2	0	0	1	1	10	18510.3
11220200108	2	1	2	0	0	0	0	0	0	1	0	0	5998.53	1302011213	1	2	30	74	1	3	1	0	0	1	8	0	105508
11220200109	2	1	2	61	1	0	2	1	0	1	0	0	7937.73	1302011214	1	2	2	0	0	0	1	0	0	1	1	0	31312.2
11220200110	2	1	6	31	1	3	2	0	0	0	2	0	42988	1302011215	1	2	7	43	1	2	2	0	0	1	4	6	24934.8
11220200111	2	1	6	36	1	3	2	0	0	0	0	0	10432.5	1302011216	1	2	5	42	1	0	1	0	0	1	2	0	16474
11220200112	2	1	3	55	1	0	2	0	0	1	0	0	11231.4	1302011601	1	2	6	46	1	3	2	0	0	1	3	0	18359.3
11220200113	2	1	5	37	1	2	2	0	0	1	0	0	7528.27	1302011602	1	2	9	48	1	0	3	0	0	1	0	8	22354.7
11220200114	2	1	5	32	1	0	2	0	0	1	0	0	11166	1302011603	1	2	13	0	0	0	1	0	0	1	4	0	90668.5
11220200115	2	1	7	62	1	3	1	0	0	1	0	0	9493.17	1302011604	1	2	10	49	1	0	1	0	0	1	3	10	43934.1
11220200116	2	1	4	55	1	0	3	0	0	1	1	0	10691.7	1302011606	1	2	7	34	1	0	1	0	0	1	3	0	15126.8
11220200201	2	1	4	33	1	0	2	0	0	1	0	0	12757	1302011607	1	2	3	28	1	0	2	0	0	1	0	0	13056.9
11220200202	2	1	3	53	1	0	1	0	0	0	0	0	23144.2	1302011608	1	2	7	28	1	3	1	0	0	1	2	0	37295
11220200203	2	1	8	43	1	0	1	0	0	1	3	0	13597.2	1302011609	1	2	7	50	1	0	1	0	0	1	3	14	33940.3
11220200204	2	1	7	73	1	0	2	0	0	0	1	0	32043.6	1302011610	1	2	7	49	1	0	2	0	0	1	2	10	47323.8
11220200205	2	1	4	0	0	0	0	0	0	1	0	0	10069.2	1302011611	1	2	5	50	1	0	3	0	0	1	2	8	36536.8
11220200206	2	1	2	33	1	0	2	0	0	1	0	0	7419.4	1302011612	1	2	5	0	0	0	1	0	0	1	4	0	31616.5
11220200207	2	1	2	67	1	0	1	0	0	1	0	0	7674.93	1302011613	1	2	9	54	1	0	1	0	0	1	5	0	41370
11220200208	2	1	2	25	1	0	1	0	0	1	0	0	7699.57	1302011614	1	2	6	42	1	0	2	0	0	1	3	0	16567
11220200209	2	1	4	54	1	2	2	0	0	0	0	0	12158.6	1302011615	1	2	5	65	1	4	2	0	0	1	1	0	27828
11220200210	2	1	3	73	1	0	2	0	0	0	0	0	11157.1	1302011616	1	2	6	38	1	0	2	1	0	1	2	0	39853.2
11220200211	2	1	12	58	1	0	2	0	0	0	5	0	27638.8	1302012001	1	2	6	52	1	0	1	0	0	1	2	0	28937.7
11220200212	2	1	3	26	1	3	2	0	0	0	0	0	8403.57	1302012002	1	2	17	64	1	0	1	1	0	1	3	3	63371.3
11220200213	2	1	5	37	1	0	1	0	0	0	1	0	18552.4	1302012003	1	2	8	55	1	3	1	0	0	1	2	0	39940.5
11220200214	2	1	10	0	0	0	0	0	0	0	5	0	31171.9	1302012004	1	2	5	0	0	0	1	1	0	1	3	0	35864.6
11220200215	2	1	6	47	1	3	1	0	0	1	2	0	14822	1302012005	1	2	12	0	0	0	1	0	0	1	7	0	37428
11220200216	2	1	8	52	1	0	2	0	0	0	1	0	14892.5	1302012006	1	2	7	0	0	0	1	0	0	1	6	0	43884.1
11220300101	2	1	1	0	0	0	0	0	0	0	0	0	4144.5	1302012007	1	2	5	62	1	0	1	0	0	1	1	6	42994.1
11220300102	2	1	5	32	1	0	2	0	0	1	0	0	16999.2	1302012008	1	2	9	58	1	0	1	0	0	1	2	0	39607.3
11220300103	2	1	5	54	1	0	1	1	0	1	0	0	17295.6	1302012009	1	2	11	66	1	4	1	0	0	1	3	6	39863.2
11220300104	2	1	8	57	1	0	2	0	0	1	4	0	12786.1	1302012010	1	2	12	70	1	0	3	0	0	1	0	0	35278.1
11220300105	2	1	3	28	1	3	1	0	0	1	0	0	10067	1302012011	1	2	7	0	0	0	1	0	0	1	4	0	43501.6
11220300106	2	1	3	67	1	0	1	0	0	1	0	0	10816.1	1302012012	1	2	6	45	1	0	1	0	0	1	4	0	27608.6
11220300107	2	1	2	47	1	0	1	0	0	0	0	0	9896.63	1302012013	1	2	11	62	1	0	1	1	0	1	3	0	40450.9
11220300108	2	1	11	63	1	0	1	0	0	1	1	0	24298.1	1302012015	1	2	8	62	1	3	3	0	0	1	4	4	25041.1
11220300109	2	1	8	62	1	4	1	0	0	0	2	0	34473.1	1302012401	1	2	8	68	1	0	1	1	0	1	4	5	40708.9
11220300110	2	1	4	32	1	0	1	1	0	1	0	0	15368.8	1302012402	1	2	9	66	1	3	1	1	0	1	3	7	36194.8
11220300111	2	1	8	57	1	0	1	0	0	1	0	0	21066.8	1302012403	1	2	3	63	1	0	1	0	0	1	1	0	24199.4
11220300112	2	1	5	62	1	0	1	0	0	1	0	0	11846.4	1302012404	1	2	5	0	0	0	1	0	0	1	4	0	26273.8
11220300113	2	1	2	71	1	0	1	0	0	0	0	0	10563.9	1302012405	1	2	16	70	1	0	1	0	0	1	7	0	56983.7
11220300114	2	1	3	72	1	0	1	1	0	1	0	0	8483.12	1302012406	1	2	7	46	1	0	1	0	0	1	4	10	25084.7
11220300115	2	1	13	33	1	2	1	0	0	0	4	0	33126.9	1302012407	1	2	7	56	1	0	1	0	0	1	0	6	33300.1
11220300116	2	1	3	52	1	0	1	0	0	0	0	0	14268.1	1302012408	1	2	7	57	1	0	1	1	0	1	0	4	40555
11220300201	2	1	7	47	1	0	1	0	0	0	0	0	19598.3	1302012409	1	2	6	48	1	0	1	0	0	1	4	5	35784.7
11220300202	2	1	6	66	1	0	1	0	0	0	3	0	14014.2	1302012410	1	2	6	30	1	0	1	0	0	1	0	0	19561.1
11220300203	2	1	15	63	1	0	1	0	0	0	1	10	50320.2	1302012411	1	2	9	48	1	3	1	0	0	1	4	0	52490.2
11220300204	2	1	1	0	0	0	0	0	0	1	0	0	3536.27	1302012412	1	2	5	30	1	0	1	0	0	1	1	4	16671.9
11220300205	2	1	5	29	1	0	1	1	0	0	0	0	33506	1302012413	1	2	3	50	1	0	1	0	0	1	0	10	22786.3
11220300206	2	1	7	37	1	4	1	0	0	1	1	0	13192.4	1302012414	1	2	8	42	1	0	1	0	0	1	5	7	21856.1
11220300207	2	1	7	37	1	4	2	0	0	0	2	0	9705.33	1302012415	1	2	5	35	1	0	1	0	0	1	2	0	30662.4
11220300208	2	1	6	51	1	0	1	0	0	1	2	0	13186.2	1302012416	1	2	8	54	1	3	1	0	0	1	3	0	25486.8
11220300209	2	1	3	26	1	4	1	0	0	1	1	7	10541.9	1302012801	1	2	8	48	1	1	1	0	0	1	3	6	41193.5
[truncated: 22,239 more rows]
